# Supplementary material for: Sociodemographic characteristics and longitudinal progression of multimorbidity: A multistate modelling analysis of a large primary care records dataset in England
Source: PLoS Med. 2023 Nov 3;20(11):e1004310. doi: 10.1371/journal.pmed.1004310 (PMC10655992; doi:10.1371/journal.pmed.1004310)
Supplement: S1 Code Lists — (ZIP) [file pmed.1004310.s002.zip]

Archive with 22 entries (15 files):
- code lists/code lists for ethnicity/
- code lists/code lists for ethnicity/Asian_CPRD_AURUM.csv
- code lists/code lists for ethnicity/Black_CPRD_AURUM.csv
- code lists/code lists for ethnicity/Mixed_CPRD_AURUM.csv
- code lists/code lists for ethnicity/Other_CPRD_AURUM.csv
- code lists/code lists for ethnicity/White_CPRD_AURUM.csv
- code lists/code lists for the 5 conditions/
- code lists/code lists for the 5 conditions/CKD/
- code lists/code lists for the 5 conditions/CKD/CKDstage3to5_Bham_CAM_CPRD_AURUM.csv
- code lists/code lists for the 5 conditions/cvd/
- code lists/code lists for the 5 conditions/cvd/IHD_noMI_Bham_CAM_CPRD_AURUM.csv
- code lists/code lists for the 5 conditions/cvd/IschaemicStroke_Bham_CAM_CPRD_AURUM.csv
- code lists/code lists for the 5 conditions/cvd/Stroke_Haemrgic_Bham_CAM_CPRD_AURUM.csv
- code lists/code lists for the 5 conditions/cvd/StrokeUnspecified_Bham_CAM_CPRD_AURUM.csv
- code lists/code lists for the 5 conditions/cvd/TIA_Bham_CAM_CPRD_AURUM.csv
- code lists/code lists for the 5 conditions/HF/
- code lists/code lists for the 5 conditions/HF/HF_Bham_CAM_Final_CPRD_AURUM.csv
- code lists/code lists for the 5 conditions/MH/
- code lists/code lists for the 5 conditions/MH/Anxiety_birm_cam_CPRD_AURUM.csv
- code lists/code lists for the 5 conditions/MH/Depression_birm_cam_CPRD_AURUM.csv
- code lists/code lists for the 5 conditions/T2D/
- code lists/code lists for the 5 conditions/T2D/Type2Diabetes_11_3_21_birm_cam_CPRD_AURUM.csv
