# Supplementary material for: Sociodemographic characteristics and longitudinal progression of multimorbidity: A multistate modelling analysis of a large primary care records dataset in England
Source: PLoS Med. 2023 Nov 3;20(11):e1004310. doi: 10.1371/journal.pmed.1004310 (PMC10655992; doi:10.1371/journal.pmed.1004310)
Supplement: S1 Code Lists — (ZIP) [file pmed.1004310.s002.zip › code lists/code lists for ethnicity/Asian_CPRD_AURUM.csv]

MEDICAL_CODE_ID	DESCRIPTION	READ_CODE	SNOMED_CT_CODE	FREQUENCY	DATABASE
56590016	Chinese	9S9..00	33897005	83066	CPRD_AURUM
250228011	Indian origin	1347.00	160519009	26442	CPRD_AURUM
250230013	Far Eastern origin	1349.00	160521004	12397	CPRD_AURUM
285954016	Indian	9S6..00	414481008	300226	CPRD_AURUM
285955015	Pakistani	9S7..00	186002003	162963	CPRD_AURUM
285977016	Other Asian (NMO)	9SA8.00	186013000	35396	CPRD_AURUM
286018012	South East Asian	9T1B.00	186044009	2293	CPRD_AURUM
411583012	East African Asian (NMO)	9SA6.11	275596000	348	CPRD_AURUM
412016016	O/E - Asian origin	2263.11	276029002	1063	CPRD_AURUM
456650013	Vietnamese	9SC..00	312859007	5088	CPRD_AURUM
459784018	Other Asian ethnic group	9SH..00	315281001	122640	CPRD_AURUM
141361000000114	Pakistani or British Pakistani - ethnic category 2001 census	9i8..00	92461000000105	776311	CPRD_AURUM
141381000000117	Other Asian background - ethnic category 2001 census	9iA..00	92481000000101	646558	CPRD_AURUM
141401000000117	Chinese - ethnic category 2001 census	9iE..00	92511000000107	447305	CPRD_AURUM
141511000000116	Mixed Asian - ethnic category 2001 census	9iA9.00	92631000000103	8939	CPRD_AURUM
141521000000110	Punjabi - ethnic category 2001 census	9iA1.00	92641000000107	5924	CPRD_AURUM
141531000000112	Kashmiri - ethnic category 2001 census	9iA2.00	92651000000105	1107	CPRD_AURUM
141551000000117	Tamil - ethnic category 2001 census	9iA5.00	92671000000101	8549	CPRD_AURUM
141561000000119	British Asian - ethnic category 2001 census	9iA8.00	92681000000104	44987	CPRD_AURUM
141571000000114	Caribbean Asian - ethnic category 2001 census	9iA7.00	92691000000102	2889	CPRD_AURUM
141621000000111	Vietnamese - ethnic category 2001 census	9iF0.00	92751000000101	14064	CPRD_AURUM
141651000000118	Malaysian - ethnic category 2001 census	9iF3.00	92781000000107	5353	CPRD_AURUM
157301000000116	Sinhalese - ethnic category 2001 census	9iA6.00	110781000000102	1051	CPRD_AURUM
158361000000116	Asian and Chinese - ethnic category 2001 census	9i64.00	92611000000106	11258	CPRD_AURUM
1564291000006119	Bangladeshi		1564291000006103	0	CPRD_AURUM
1564451000006114	Cambodian		1564451000006105	0	CPRD_AURUM
1564521000006118	Chinese		1564521000006102	0	CPRD_AURUM
1565011000006116	Japanese		1565011000006100	1	CPRD_AURUM
1565071000006113	Korean (North)		1565071000006109	1	CPRD_AURUM
1565081000006111	Korean (South)		1565081000006107	1	CPRD_AURUM
1565371000006111	Nepalese		1565371000006107	0	CPRD_AURUM
1565731000006112	Sri Lankan		1565731000006108	1	CPRD_AURUM
1565791000006111	Taiwanese		1565791000006107	1	CPRD_AURUM
1565821000006119	Thai		1565821000006103	1	CPRD_AURUM
1565951000006119	Vietnamese		1565951000006103	1	CPRD_AURUM
1745831000006112	Nepalese		1745831000006108	11968	CPRD_AURUM
286020010	Other Asian	9T1E.00	315280000	4606	CPRD_AURUM
550541000006110	Chinese	9T1C.00	33897005	5954	CPRD_AURUM
781081000006113	Indian	9T1D.00	414481008	2642	CPRD_AURUM
1968141000006119	Asian/Asian British:Pakistani- Eng+Wales eth cat 2011 census	9t09.00	976811000000108	7623	CPRD_AURUM
1968151000006117	Asian/Asian Brit: Bangladeshi- Eng+Wales eth cat 2011 census	9t0A.00	976831000000100	2087	CPRD_AURUM
1968171000006110	Asian/Asian Brit: other Asian- Eng+Wales eth cat 2011 census	9t0C.00	976871000000103	4879	CPRD_AURUM
1968301000006118	Asian or Asian British: Indian - NI ethnic cat 2011 census	9t16.00	977591000000103	1258	CPRD_AURUM
1968311000006115	Asian/Asian British: Pakistani - NI ethnic cat 2011 census	9t17.00	977711000000100	437	CPRD_AURUM
1968331000006114	Asian/Asian British: Chinese - NI ethnic cat 2011 census	9t19.00	977751000000101	122	CPRD_AURUM
1968481000006118	Asian: Pakistani/Pakistani Scot/Pakistani Brit- Scot 2011	9t27.00	978071000000106	168	CPRD_AURUM
1968501000006111	Bangladeshi, Bangladeshi Scot or Bangladeshi Brit- Scot 2011	9t29.00	978171000000105	190	CPRD_AURUM
1968511000006114	Asian: Chinese - Scotland ethnic category 2011 census	9t2A.00	978191000000109	37	CPRD_AURUM
1968521000006118	Asian: other Asian group - Scotland ethnic cat 2011 census	9t2B.00	978211000000108	116	CPRD_AURUM
5580031000006118	On examination - Asian origin		276029002	0	CPRD_AURUM
5507871000006110	On examination - Mongoloid origin		268914005	0	CPRD_AURUM
1565441000006111	Pakistani		1565441000006107	1	CPRD_AURUM
157271000000119	Indian or British Indian - ethnic category 2001 census	9i7..00	110751000000108	1248559	CPRD_AURUM
937651000006117	Other Asian or Asian unspecified ethnic category 2001 census	9iAA.00	92701000000102	58329	CPRD_AURUM
1968161000006115	Asian/Asian Brit: Chinese - Eng+Wales ethnic cat 2011 census	9t0B.00	976851000000107	1441	CPRD_AURUM
1968491000006115	Asian: Indian, Indian Scot/Indian Brit- Scotland 2011 census	9t28.00	978111000000100	276	CPRD_AURUM
1564151000006117	Afghan		1564151000006101	1	CPRD_AURUM
1564431000006119	Burmese		1564431000006103	1	CPRD_AURUM
1564731000006113	Filipino		1564731000006109	1	CPRD_AURUM
1565211000006111	Malaysian		1565211000006107	1	CPRD_AURUM
136081000000111	Sri Lankan - ethnic category 2001 census	9iA4.00	86461000000107	71504	CPRD_AURUM
141541000000115	East African Asian - ethnic category 2001 census	9iA3.00	92661000000108	6192	CPRD_AURUM
141641000000116	Filipino - ethnic category 2001 census	9iF2.00	92771000000105	26948	CPRD_AURUM
1968131000006112	Asian/Asian Brit: Indian - Eng+Wales ethnic cat 2011 census	9t08.00	976791000000107	10005	CPRD_AURUM
1968321000006111	Asian/Asian British: Bangladeshi - NI ethnic cat 2011 census	9t18.00	977731000000108	208	CPRD_AURUM
1968341000006116	Asian/Asian British: other Asian - NI ethnic cat 2011 census	9t1A.00	977771000000105	424	CPRD_AURUM
1564921000006112	Indian		1564921000006108	1	CPRD_AURUM
141631000000113	Japanese - ethnic category 2001 census	9iF1.00	92761000000103	9181	CPRD_AURUM
402434017	O/E - Mongoloid origin	2263.00	268914005	761	CPRD_AURUM
285956019	Bangladeshi	9S8..00	186003008	61542	CPRD_AURUM
250224013	Asian origin	1343.00	160515003	66581	CPRD_AURUM
937541000006115	Bangladeshi or British Bangladeshi - ethn categ 2001 census	9i9..00	92471000000103	406400	CPRD_AURUM
