# Supplementary material for: Sociodemographic characteristics and longitudinal progression of multimorbidity: A multistate modelling analysis of a large primary care records dataset in England
Source: PLoS Med. 2023 Nov 3;20(11):e1004310. doi: 10.1371/journal.pmed.1004310 (PMC10655992; doi:10.1371/journal.pmed.1004310)
Supplement: S1 Code Lists — (ZIP) [file pmed.1004310.s002.zip › code lists/code lists for ethnicity/Black_CPRD_AURUM.csv]

MEDICAL_CODE_ID	DESCRIPTION	READ_CODE	SNOMED_CT_CODE	FREQUENCY	DATABASE
30683015	Black African	9S3..00	18167009	431990	CPRD_AURUM
250223019	African origin	1342.00	160514004	38670	CPRD_AURUM
250231012	West Indian origin	134A.00	160522006	12237	CPRD_AURUM
285930014	Black Caribbean	9S42.11	185988007	2385	CPRD_AURUM
285931013	Black, other, non-mixed origin	9S4..00	185989004	23260	CPRD_AURUM
285932018	Black British	9S41.00	185990008	50397	CPRD_AURUM
285951012	Black - other, mixed	9S5..00	185998001	14888	CPRD_AURUM
405064011	Black Caribbean/W.I./Guyana	9S42.00	270460000	2275	CPRD_AURUM
411573013	Black North African	9S43.11	275586009	429	CPRD_AURUM
453109012	Black West Indian	9S42.12	309643000	523	CPRD_AURUM
459782019	Other black ethnic group	9SG..00	315279003	26079	CPRD_AURUM
141391000000115	African - ethnic category 2001 census	9iC..00	92491000000104	1007824	CPRD_AURUM
141591000000113	Somali - ethnic category 2001 census	9iD0.00	92711000000100	73618	CPRD_AURUM
141601000000119	Nigerian - ethnic category 2001 census	9iD1.00	92731000000108	29410	CPRD_AURUM
154401000000118	Caribbean - ethnic category 2001 census	9iB..00	107691000000105	425732	CPRD_AURUM
158351000000119	Other Black background - ethnic category 2001 census	9iD..00	92501000000105	116963	CPRD_AURUM
158371000000111	Mixed Black - ethnic category 2001 census	9iD3.00	92721000000106	8245	CPRD_AURUM
1564491000006115	Central African		1564491000006104	0	CPRD_AURUM
1565701000006116	Somali		1565701000006100	1	CPRD_AURUM
459730016	Black - ethnic group		315240009	847	CPRD_AURUM
285950013	Black Black - other	9S48.00	185989004	2287	CPRD_AURUM
514611000006111	Black Caribbean	9S2..00	185988007	197653	CPRD_AURUM
937731000006115	Other Black or Black unspecified ethnic category 2001 census	9iD4.00	92741000000104	25162	CPRD_AURUM
1968181000006113	Black/African/Carib/Black Brit: African- Eng+Wales 2011 cens	9t0D.00	976891000000104	7160	CPRD_AURUM
1968201000006114	Black/Afr/Carib/Black Brit: other Black- Eng+Wales 2011 cens	9t0F.00	976931000000109	1499	CPRD_AURUM
1968351000006119	Black/Afri/Carib/Black Brit: African- NI eth cat 2011 census	9t1B.00	977791000000109	550	CPRD_AURUM
1968361000006117	Black/Afri/Carib/Black Brit: Caribbean- NI eth cat 2011 cens	9t1C.00	977811000000105	160	CPRD_AURUM
1968371000006112	Black/Afri/Carib/Black Brit: other - NI eth cat 2011 census	9t1D.00	977831000000102	196	CPRD_AURUM
1968531000006115	African: African/African Scot/African Brit - Scotland 2011	9t2C.00	978231000000100	229	CPRD_AURUM
1968551000006110	Carib/Black: Caribbean/Carib Scot/Carib Brit- Scotland 2011	9t2E.00	978271000000103	119	CPRD_AURUM
1968561000006112	Carib/Black: Black/Black Scot/Black Brit- Scotland 2011 cens	9t2F.00	978341000000102	74	CPRD_AURUM
1968571000006117	Carib/Black: any other Black/Caribbean grp - Scotland 2011	9t2G.00	978361000000101	99	CPRD_AURUM
411579012	West Indian (NMO)	9SA3.12	275592003	107	CPRD_AURUM
5516681000006114	Black Caribbean/West India/Guyana		270460000	0	CPRD_AURUM
157311000000119	Black British - ethnic category 2001 census	9iD2.00	110791000000100	102583	CPRD_AURUM
1968191000006111	Black/African/Caribbn/Black Brit: Caribbean - Eng+Wales 2011	9t0E.00	976911000000101	1928	CPRD_AURUM
1968541000006113	African: any other African - Scotland ethnic cat 2011 census	9t2D.00	978251000000107	199	CPRD_AURUM
459731017	Black		315240009	32	CPRD_AURUM
