# Supplementary material for: Sociodemographic characteristics and longitudinal progression of multimorbidity: A multistate modelling analysis of a large primary care records dataset in England
Source: PLoS Med. 2023 Nov 3;20(11):e1004310. doi: 10.1371/journal.pmed.1004310 (PMC10655992; doi:10.1371/journal.pmed.1004310)
Supplement: S1 Code Lists — (ZIP) [file pmed.1004310.s002.zip › code lists/code lists for ethnicity/Mixed_CPRD_AURUM.csv]

MEDICAL_CODE_ID	DESCRIPTION	READ_CODE	SNOMED_CT_CODE	FREQUENCY	DATABASE
285952017	Other Black - Black/White orig	9S51.00	185999009	7454	CPRD_AURUM
285953010	Other Black - Black/Asian orig	9S52.00	186000006	2579	CPRD_AURUM
285989019	Other ethnic, mixed origin	9SB..00	186019001	33629	CPRD_AURUM
285990011	Other ethnic, Black/White orig	9SB1.00	186020007	3719	CPRD_AURUM
285993013	Other ethnic, other mixed orig	9SB4.00	186023009	20123	CPRD_AURUM
405065012	Black N African/Arab/Iranian	9S43.00	270461001	2403	CPRD_AURUM
411576017	Black East African Asian	9S45.11	275589002	255	CPRD_AURUM
460154012	Black African and White	9SB6.00	315635008	17138	CPRD_AURUM
141321000000118	White and Black Caribbean - ethnic category 2001 census	9i3..00	92421000000102	189097	CPRD_AURUM
141331000000116	White and Black African - ethnic category 2001 census	9i4..00	92431000000100	173735	CPRD_AURUM
141351000000111	Other Mixed background - ethnic category 2001 census	9i6..00	92451000000107	244462	CPRD_AURUM
141471000000113	Black and Asian - ethnic category 2001 census	9i60.00	92581000000100	4621	CPRD_AURUM
141481000000110	Black and Chinese - ethnic category 2001 census	9i61.00	92591000000103	611	CPRD_AURUM
141491000000112	Chinese and White - ethnic category 2001 census	9i63.00	92601000000109	6336	CPRD_AURUM
157291000000115	Black and White - ethnic category 2001 census	9i62.00	110771000000104	9365	CPRD_AURUM
459729014	Mixed ethnic census group		315239007	579	CPRD_AURUM
514651000006112	Black E Afric Asia/Indo-Caribb	9S45.00	270462008	706	CPRD_AURUM
1968091000006110	Mixed: White+Black Caribbean - Eng+Wales eth cat 2011 census	9t04.00	976711000000103	1473	CPRD_AURUM
1968101000006116	Mixed: White+Black African - Eng+Wales eth cat 2011 census	9t05.00	976731000000106	1098	CPRD_AURUM
1968111000006118	Mixed: White+Asian - Eng+Wales ethnic category 2011 census	9t06.00	976751000000104	1397	CPRD_AURUM
1968121000006114	Mixed: other Mixed/multiple backgrd - Eng+Wales 2011 census	9t07.00	976771000000108	1488	CPRD_AURUM
1968471000006116	Mixed/multiple ethnic grps: any- Scot ethnic cat 2011 census	9t26.00	978051000000102	34	CPRD_AURUM
4740401000006118	Other ethnic, other mixed origin		186023009	132	CPRD_AURUM
4740341000006112	Other ethnic, Black/White origin		186020007	21	CPRD_AURUM
141341000000113	White and Asian - ethnic category 2001 census	9i5..00	92441000000109	156872	CPRD_AURUM
460153018	Black Caribbean and White	9SB5.00	315634007	24455	CPRD_AURUM
937511000006119	Other Mixed or Mixed unspecified ethnic category 2001 census	9i65.00	92621000000100	21255	CPRD_AURUM
1968261000006110	Mixed: White and Black Caribbean - NI ethnic cat 2011 census	9t12.00	977391000000108	452	CPRD_AURUM
1968281000006117	Mixed: White and Asian - NI ethnic category 2011 census	9t14.00	977431000000100	452	CPRD_AURUM
4740361000006111	Other ethnic, Asian/White origin		186021006	246	CPRD_AURUM
285949013	Black - other Asian	9S47.00	185996002	2347	CPRD_AURUM
1968271000006115	Mixed: White and Black African - NI ethnic cat 2011 census	9t13.00	977411000000108	275	CPRD_AURUM
1968291000006119	Mixed: other Mixed/multiple ethnic backgrd - NI 2011 census	9t15.00	977551000000106	131	CPRD_AURUM
