# Supplementary material for: Sociodemographic characteristics and longitudinal progression of multimorbidity: A multistate modelling analysis of a large primary care records dataset in England
Source: PLoS Med. 2023 Nov 3;20(11):e1004310. doi: 10.1371/journal.pmed.1004310 (PMC10655992; doi:10.1371/journal.pmed.1004310)
Supplement: S1 Code Lists — (ZIP) [file pmed.1004310.s002.zip › code lists/code lists for ethnicity/Other_CPRD_AURUM.csv]

MEDICAL_CODE_ID	DESCRIPTION	READ_CODE	SNOMED_CT_CODE	FREQUENCY	DATABASE
250225014	North American origin	1344.00	160516002	6994	CPRD_AURUM
250226010	South American origin	1345.00	160517006	8192	CPRD_AURUM
286006015	New Zealand ethnic groups	9T1..00	186035008	583	CPRD_AURUM
405069018	E Afric Asian/Indo-Carib (NMO)	9SA6.00	270465005	2512	CPRD_AURUM
411574019	Black Arab	9S43.12	275587000	285	CPRD_AURUM
411575018	Black Iranian	9S43.13	275588005	109	CPRD_AURUM
411581014	North African Arab (NMO)	9SA4.11	275594002	705	CPRD_AURUM
411582019	Iranian (NMO)	9SA4.12	275595001	1178	CPRD_AURUM
138271000000119	South and Central American - ethnic category 2001 census	9iFH.00	89021000000101	26360	CPRD_AURUM
141411000000115	Other - ethnic category 2001 census	9iF..00	92521000000101	436618	CPRD_AURUM
142811000000112	North African - ethnic category 2001 census	9iFA.00	94061000000107	10212	CPRD_AURUM
142841000000113	Kurdish - ethnic category 2001 census	9iFE.00	94091000000101	16940	CPRD_AURUM
142861000000114	Latin American - ethnic category 2001 census	9iFG.00	94111000000106	19269	CPRD_AURUM
1564581000006119	Cuban		1564581000006103	0	CPRD_AURUM
1564181000006113	American		1564181000006109	1	CPRD_AURUM
1564511000006114	Chilean		1564511000006105	0	CPRD_AURUM
1564531000006115	Colombian		1564531000006104	0	CPRD_AURUM
1564971000006113	Israeli		1564971000006109	1	CPRD_AURUM
1565291000006118	Micronesian		1565291000006102	1	CPRD_AURUM
1565321000006110	Moroccan		1565321000006106	1	CPRD_AURUM
1565491000006119	Peruvian		1565491000006103	1	CPRD_AURUM
1565611000006114	Saudi Arabian		1565611000006105	1	CPRD_AURUM
1565941000006116	Venezuelan		1565941000006100	1	CPRD_AURUM
1573191000006117	Brazilian		1573191000006101	624	CPRD_AURUM
285988010	Other ethnic NEC (NMO)	9SAD.00	186005001	11512	CPRD_AURUM
286022019	New Zealand ethnic group NOS	9T1Z.00	186035008	165	CPRD_AURUM
459785017	Other ethnic group	9SJ..00	372148003	113889	CPRD_AURUM
937871000006114	Mid East (excl Israeli, Iranian & Arab) - eth cat 2001 cens	9iFB.00	94071000000100	23836	CPRD_AURUM
937941000006111	Mauritian/Seychellois/Maldivian/St Helena eth cat 2001census	9iFJ.00	94121000000100	5487	CPRD_AURUM
1968221000006116	Other ethnic: any other grp - Eng+Wales eth cat 2011 census	9t0H.00	976971000000106	3521	CPRD_AURUM
1968381000006110	Other ethnic group: Arab - NI ethnic category 2011 census	9t1E.00	977851000000109	79	CPRD_AURUM
1968391000006113	Other ethnic group: any other grp- NI ethnic cat 2011 census	9t1F.00	977871000000100	153	CPRD_AURUM
1968581000006119	Other ethnic grp: Arab/Arab Scot/Arab British- Scotland 2011	9t2H.00	978381000000105	58	CPRD_AURUM
1968591000006116	Other ethnic grp: any other ethnic grp- Scotland 2011 census	9t2J.00	978401000000105	48	CPRD_AURUM
4740261000006118	British ethnic minority unspecified (NMO)		186007009	13	CPRD_AURUM
138251000000111	Arab - ethnic category 2001 census	9iF9.00	89001000000105	51594	CPRD_AURUM
138261000000114	Iranian - ethnic category 2001 census	9iFD.00	89011000000107	25952	CPRD_AURUM
142831000000116	Israeli - ethnic category 2001 census	9iFC.00	94081000000103	1364	CPRD_AURUM
142851000000111	Moroccan - ethnic category 2001 census	9iFF.00	94101000000109	4968	CPRD_AURUM
142901000000119	Any other group - ethnic category 2001 census	9iFK.00	94151000000105	62792	CPRD_AURUM
285958018	Other ethnic non-mixed (NMO)	9SA..00	186005001	34711	CPRD_AURUM
286012013	New Zealand Maori	9T13.00	186039002	54	CPRD_AURUM
250229015	Middle Eastern origin	1348.00	160520003	10881	CPRD_AURUM
1968211000006112	Other ethnic group: Arab - Eng+Wales ethnic cat 2011 census	9t0G.00	976951000000102	845	CPRD_AURUM
1564381000006110	Brazilian		1564381000006106	0	CPRD_AURUM
1564941000006117	Iranian		1564941000006101	1	CPRD_AURUM
1565281000006116	Mexican		1565281000006100	1	CPRD_AURUM
405068014	N African Arab/Iranian (NMO)	9SA4.00	270464009	10990	CPRD_AURUM
286021014	Other New Zealand ethnic group	9T1Y.00	186035008	40	CPRD_AURUM
