# Supplementary material for: Sociodemographic characteristics and longitudinal progression of multimorbidity: A multistate modelling analysis of a large primary care records dataset in England
Source: PLoS Med. 2023 Nov 3;20(11):e1004310. doi: 10.1371/journal.pmed.1004310 (PMC10655992; doi:10.1371/journal.pmed.1004310)
Supplement: S1 Code Lists — (ZIP) [file pmed.1004310.s002.zip › code lists/code lists for ethnicity/White_CPRD_AURUM.csv]

MEDICAL_CODE_ID	DESCRIPTION	READ_CODE	SNOMED_CT_CODE	FREQUENCY	DATABASE
250227018	Australian origin	1346.00	160518001	7499	CPRD_AURUM
253629014	O/E - Europeanoid	2261.00	162731001	28322	CPRD_AURUM
285987017	Other European (NMO)	9SAC.00	186017004	34294	CPRD_AURUM
285992015	Other ethnic, mixed white orig	9SB3.00	186022004	4336	CPRD_AURUM
405070017	Greek/Greek Cypriot (NMO)	9SAA.00	270466006	5051	CPRD_AURUM
411594011	Greek (NMO)	9SAA.11	275599007	831	CPRD_AURUM
411596013	Turkish (NMO)	9SAB.11	275601009	4942	CPRD_AURUM
411597016	Turkish Cypriot (NMO)	9SAB.12	275602002	1088	CPRD_AURUM
459726019	White British	9S10.00	315236000	5942645	CPRD_AURUM
459786016	Irish traveller	9SI..00	315283003	1417	CPRD_AURUM
1780407014	White Scottish	9S13.00	401213008	9465	CPRD_AURUM
1780408016	Other white British ethnic group	9S14.00	401214002	22620	CPRD_AURUM
138171000000114	Irish Traveller - ethnic category 2001 census	9i2C.00	88911000000101	1559	CPRD_AURUM
138181000000111	Traveller - ethnic category 2001 census	9i2D.00	88921000000107	3468	CPRD_AURUM
138191000000113	Gypsy/Romany - ethnic category 2001 census	9i2E.00	88931000000109	19906	CPRD_AURUM
138201000000110	Polish - ethnic category 2001 census	9i2F.00	88941000000100	185806	CPRD_AURUM
138231000000116	Albanian - ethnic category 2001 census	9i2K.00	88971000000106	16646	CPRD_AURUM
141301000000110	Irish - ethnic category 2001 census	9i1..00	92401000000106	263833	CPRD_AURUM
141311000000112	Other White background - ethnic category 2001 census	9i2..00	92411000000108	2800883	CPRD_AURUM
141431000000111	Scottish - ethnic category 2001 census	9i21.00	92541000000108	20107	CPRD_AURUM
141441000000119	Welsh - ethnic category 2001 census	9i22.00	92551000000106	9384	CPRD_AURUM
141451000000116	Northern Irish - ethnic category 2001 census	9i24.00	92561000000109	15752	CPRD_AURUM
141461000000118	Cornish - ethnic category 2001 census	9i23.00	92571000000102	3791	CPRD_AURUM
141661000000115	Cypriot (part not stated) - ethnic category 2001 census	9i26.00	92791000000109	3831	CPRD_AURUM
142691000000116	Ulster Scots - ethnic category 2001 census	9i25.00	93921000000101	102	CPRD_AURUM
142711000000119	Greek Cypriot - ethnic category 2001 census	9i28.00	93941000000108	10857	CPRD_AURUM
142721000000113	Turkish Cypriot - ethnic category 2001 census	9i2A.00	93951000000106	10358	CPRD_AURUM
142761000000117	Croatian - ethnic category 2001 census	9i2M.00	94001000000108	1622	CPRD_AURUM
142781000000114	Mixed Irish and other White - ethnic category 2001 census	9i2Q.00	94021000000104	2943	CPRD_AURUM
156921000000110	Turkish - ethnic category 2001 census	9i29.00	110401000000103	89130	CPRD_AURUM
157991000000110	Serbian - ethnic category 2001 census	9i2N.00	88981000000108	1606	CPRD_AURUM
158341000000117	British or mixed British - ethnic category 2001 census	9i0..00	92391000000108	14841685	CPRD_AURUM
158481000000115	Italian - ethnic category 2001 census	9i2B.00	93961000000109	54301	CPRD_AURUM
1063981000000117	White British - ethnic category 2001 census	9i00.00	494131000000105	5346426	CPRD_AURUM
1564241000006111	Australian		1564241000006107	0	CPRD_AURUM
1564591000006116	Cypriot		1564591000006100	0	CPRD_AURUM
1564811000006111	Greek		1564811000006107	1	CPRD_AURUM
1564961000006118	Irish		1564961000006102	1	CPRD_AURUM
1565391000006112	New Zealander		1565391000006108	1	CPRD_AURUM
1565971000006112	Yugoslavian		1565971000006108	1	CPRD_AURUM
2484671000000118	White: Irish - England and Wales ethnic category 2011 census	9t01.00	976651000000108	2757	CPRD_AURUM
2487361000000112	White: Irish - Scotland ethnic category 2011 census	9t22.00	977951000000104	30	CPRD_AURUM
459728018	Other white ethnic group	9S12.00	185984009	491516	CPRD_AURUM
937311000006113	Commonwealth (Russian) Indep States - ethn categ 2001 census	9i2H.00	88961000000104	8783	CPRD_AURUM
937371000006116	Other republics former Yugoslavia - ethnic categ 2001 census	9i2P.00	94011000000105	3360	CPRD_AURUM
937391000006115	Oth White European/European unsp/Mixed European 2001 census	9i2R.00	94041000000106	196090	CPRD_AURUM
937411000006115	Other White or White unspecified ethnic category 2001 census	9i2T.00	94051000000109	152767	CPRD_AURUM
1968071000006114	White: Gypsy/Irish Traveller - Eng+Wales eth cat 2011 census	9t02.00	976671000000104	135	CPRD_AURUM
1968081000006112	White: other White backgrd- Eng+Wales ethnic cat 2011 census	9t03.00	976691000000100	18290	CPRD_AURUM
1968251000006113	Irish Traveller - Northern Ireland ethnic cat 2011 census	9t11.00	977371000000109	10	CPRD_AURUM
1968441000006112	White: Gypsy/Irish Traveller - Scotland ethnic cat 2011 cens	9t23.00	977971000000108	5	CPRD_AURUM
4740381000006118	Other ethnic, mixed white origin		186022004	146	CPRD_AURUM
6846371000006111	Caucasian		413773004	450	CPRD_AURUM
1064041000000111	White Irish - ethnic category 2001 census	9i10.00	494161000000100	65009	CPRD_AURUM
142791000000111	Other mixed White - ethnic category 2001 census	9i2S.00	94031000000102	25194	CPRD_AURUM
286007012	New Zealand European	9T11.00	186036009	777	CPRD_AURUM
850671000006119	Traveller - gypsy	9T2..00	40182006	801	CPRD_AURUM
937301000006110	Baltic Estonian/Latvian/Lithuanian - ethn categ 2001 census	9i2G.00	88951000000102	45250	CPRD_AURUM
3146431000006116	Gypsy		40182006	0	CPRD_AURUM
2487281000000112	White: Scottish - Scotland ethnic category 2011 census	9t20.00	977911000000103	115	CPRD_AURUM
2487481000000113	White: Polish - Scotland ethnic category 2011 census	9t24.00	978011000000101	468	CPRD_AURUM
1564981000006111	Italian		1564981000006107	1	CPRD_AURUM
142701000000116	Greek - ethnic category 2001 census	9i27.00	93931000000104	20281	CPRD_AURUM
142741000000118	Kosovan - ethnic category 2001 census	9i2J.00	93981000000100	6886	CPRD_AURUM
157281000000117	English - ethnic category 2001 census	9i20.00	110761000000106	618222	CPRD_AURUM
459727011	White Irish	9S11.00	315237009	97108	CPRD_AURUM
405071018	Turkish/Turkish Cypriot (NMO)	9SAB.00	270467002	11719	CPRD_AURUM
286009010	Other European in New Zealand	9T12.00	186037000	22	CPRD_AURUM
1968051000006116	White:Eng/Welsh/Scot/NI/Brit - England and Wales 2011 census	9t00.00	976631000000101	271574	CPRD_AURUM
2486161000000112	White - Northern Ireland ethnic category 2011 census	9t10.00	977351000000100	572	CPRD_AURUM
2487321000000116	White: other British - Scotland ethnic category 2011 census	9t21.00	977931000000106	3361	CPRD_AURUM
1564161000006115	Albanian		1564161000006104	1	CPRD_AURUM
142751000000115	Bosnian - ethnic category 2001 census	9i2L.00	93991000000103	1273	CPRD_AURUM
411595012	Greek Cypriot (NMO)	9SAA.12	275600005	1170	CPRD_AURUM
285925010	White	9S1..00	185984009	1282791	CPRD_AURUM
285978014	Irish (NMO)	9SA9.00	186014006	5105	CPRD_AURUM
250222012	European origin	1341.00	160513005	278076	CPRD_AURUM
1968461000006111	White: other White ethnic grp- Scotland ethnic cat 2011 cens	9t25.00	978031000000109	236	CPRD_AURUM
