# Supplementary material for: Sociodemographic characteristics and longitudinal progression of multimorbidity: A multistate modelling analysis of a large primary care records dataset in England
Source: PLoS Med. 2023 Nov 3;20(11):e1004310. doi: 10.1371/journal.pmed.1004310 (PMC10655992; doi:10.1371/journal.pmed.1004310)
Supplement: S1 Code Lists — (ZIP) [file pmed.1004310.s002.zip › code lists/code lists for the 5 conditions/CKD/CKDstage3to5_Bham_CAM_CPRD_AURUM.csv]

MEDICAL_CODE_ID	DESCRIPTION	READ_CODE	SNOMED_CT_CODE	FREQUENCY	DATABASE
304091000000116	Chronic kidney disease stage 4	1Z13.00	431857002	453639	CPRD_AURUM
304111000000114	Chronic kidney disease stage 5	1Z14.00	433146000	134771	CPRD_AURUM
557831000000110	Chronic kidney disease stage 3B	1Z16.00	700379002	53910	CPRD_AURUM
595811000000117	Chronic kidney disease stage 3 with proteinuria	1Z1B.00	324251000000105	24343	CPRD_AURUM
595931000000116	Chronic kidney disease stage 3A with proteinuria	1Z1D.00	324311000000101	12997	CPRD_AURUM
595991000000115	Chronic kidney disease stage 3A without proteinuria	1Z1E.00	324341000000100	79613	CPRD_AURUM
596131000000114	Chronic kidney disease stage 3B without proteinuria	1Z1G.00	324411000000105	31521	CPRD_AURUM
596261000000111	Chronic kidney disease stage 4 without proteinuria	1Z1J.00	324471000000100	16987	CPRD_AURUM
596401000000111	Chronic kidney disease stage 5 without proteinuria	1Z1L.00	324541000000105	2310	CPRD_AURUM
618431000000114	CKD stage 3 with proteinuria	1Z1B.11	324251000000105	9767	CPRD_AURUM
618441000000117	CKD stage 3 without proteinuria	1Z1C.11	324281000000104	29649	CPRD_AURUM
618451000000119	CKD stage 3A with proteinuria	1Z1D.11	324311000000101	5315	CPRD_AURUM
618471000000111	CKD stage 3B with proteinuria	1Z1F.11	324371000000106	6289	CPRD_AURUM
618481000000113	CKD stage 3B without proteinuria	1Z1G.11	324411000000105	11850	CPRD_AURUM
618491000000110	CKD stage 4 with proteinuria	1Z1H.11	324441000000106	8516	CPRD_AURUM
618501000000116	CKD stage 4 without proteinuria	1Z1J.11	324471000000100	6376	CPRD_AURUM
618511000000119	CKD stage 5 with proteinuria	1Z1K.11	324501000000107	2477	CPRD_AURUM
618521000000113	CKD stage 5 without proteinuria	1Z1L.11	324541000000105	1124	CPRD_AURUM
994421000006111	Chronic kidney disease stage 3		994421000006107	158	CPRD_AURUM
994441000006116	Chronic kidney disease stage 5		994441000006100	13	CPRD_AURUM
2767385013	Chronic kidney disease stage 4	K054.00	431857002	2990	CPRD_AURUM
2773184015	Chronic kidney disease stage 3	K053.00	433144002	19976	CPRD_AURUM
641471000006117	End stage renal failure	K05..12	46177005	8053	CPRD_AURUM
1940501000006119	CKD with GFR category G4 & albuminuria category A1	1Z1a.00	950181000000106	1944	CPRD_AURUM
1940511000006116	CKD with GFR category G4 & albuminuria category A2	1Z1b.00	950211000000107	2233	CPRD_AURUM
1940521000006112	CKD with GFR category G4 & albuminuria category A3	1Z1c.00	950231000000104	2332	CPRD_AURUM
1940541000006117	CKD with GFR category G5 & albuminuria category A2	1Z1e.00	950291000000103	183	CPRD_AURUM
1940631000006114	CKD with GFR category G3a & albuminuria category A2	1Z1V.00	949901000000109	6316	CPRD_AURUM
1940641000006116	CKD with GFR category G3a & albuminuria category A3	1Z1W.00	949921000000100	1789	CPRD_AURUM
1940651000006119	CKD with GFR category G3b & albuminuria category A1	1Z1X.00	950061000000103	8690	CPRD_AURUM
1940671000006112	CKD with GFR category G3b & albuminuria category A3	1Z1Z.00	950101000000101	2619	CPRD_AURUM
8346201000006116	Chronic kidney disease with glomerular filtration rate category G5 and albuminuria category A2		950291000000103	0	CPRD_AURUM
7174851000006111	CKD stage 5		433146000	17	CPRD_AURUM
3245841000006115	End stage kidney disease		46177005	6	CPRD_AURUM
8346101000006114	Chronic kidney disease with glomerular filtration rate category G4 and albuminuria category A1		950181000000106	0	CPRD_AURUM
8346121000006116	Chronic kidney disease with glomerular filtration rate category G4 and albuminuria category A2		950211000000107	0	CPRD_AURUM
7147781000006115	CKD stage 4		431857002	41	CPRD_AURUM
8104451000006111	CKD (chronic kidney disease) stage 4 with proteinuria		324441000000106	0	CPRD_AURUM
3245871000006111	ESRD - End stage renal disease		46177005	1641	CPRD_AURUM
8345881000006116	Chronic kidney disease with glomerular filtration rate category G3a and albuminuria category A1		949881000000106	0	CPRD_AURUM
8104301000006115	CKD (chronic kidney disease) stage 3A with proteinuria		324311000000101	0	CPRD_AURUM
8104351000006116	CKD (chronic kidney disease) stage 3A without proteinuria		324341000000100	0	CPRD_AURUM
3245861000006116	ESCRF - End stage chronic renal failure		46177005	13	CPRD_AURUM
8104231000006115	CKD (chronic kidney disease) stage 3 with proteinuria		324251000000105	0	CPRD_AURUM
994431000006114	Chronic kidney disease stage 4		994431000006105	0	CPRD_AURUM
596321000000110	Chronic kidney disease stage 5 with proteinuria	1Z1K.00	324501000000107	4818	CPRD_AURUM
618461000000116	CKD stage 3A without proteinuria	1Z1E.11	324341000000100	27486	CPRD_AURUM
557811000000119	Chronic kidney disease stage 3A	1Z15.00	700378005	127756	CPRD_AURUM
8346001000006110	Chronic kidney disease with glomerular filtration rate category G3b and albuminuria category A1		950061000000103	0	CPRD_AURUM
3245851000006118	ESRF - End stage renal failure		46177005	493	CPRD_AURUM
8346221000006114	Chronic kidney disease with glomerular filtration rate category G5 and albuminuria category A3		950311000000102	0	CPRD_AURUM
8104481000006115	CKD (chronic kidney disease) stage 4 without proteinuria		324471000000100	0	CPRD_AURUM
8346041000006112	Chronic kidney disease with glomerular filtration rate category G3b and albuminuria category A3		950101000000101	0	CPRD_AURUM
8104381000006112	CKD (chronic kidney disease) stage 3B with proteinuria		324371000000106	0	CPRD_AURUM
304071000000115	Chronic kidney disease stage 3	1Z12.00	433144002	2516401	CPRD_AURUM
8345901000006119	Chronic kidney disease with glomerular filtration rate category G3a and albuminuria category A2		949901000000109	0	CPRD_AURUM
595871000000110	Chronic kidney disease stage 3 without proteinuria	1Z1C.00	324281000000104	93484	CPRD_AURUM
2767154014	Chronic kidney disease stage 5	K055.00	433146000	1398	CPRD_AURUM
1940551000006115	CKD with GFR category G5 & albuminuria category A3	1Z1f.00	950311000000102	957	CPRD_AURUM
1940621000006111	CKD with GFR category G3a & albuminuria category A1	1Z1T.00	949881000000106	22621	CPRD_AURUM
8346171000006115	Chronic kidney disease with glomerular filtration rate category G5 and albuminuria category A1		950251000000106	0	CPRD_AURUM
8104511000006111	CKD (chronic kidney disease) stage 5 with proteinuria		324501000000107	0	CPRD_AURUM
8346021000006117	Chronic kidney disease with glomerular filtration rate category G3b and albuminuria category A2		950081000000107	0	CPRD_AURUM
8345931000006110	Chronic kidney disease with glomerular filtration rate category G3a and albuminuria category A3		949921000000100	0	CPRD_AURUM
8104551000006112	CKD (chronic kidney disease) stage 5 without proteinuria		324541000000105	0	CPRD_AURUM
3245881000006114	End stage chronic renal failure		46177005	4	CPRD_AURUM
8104411000006110	CKD (chronic kidney disease) stage 3B without proteinuria		324411000000105	0	CPRD_AURUM
596051000000115	Chronic kidney disease stage 3B with proteinuria	1Z1F.00	324371000000106	12303	CPRD_AURUM
596191000000110	Chronic kidney disease stage 4 with proteinuria	1Z1H.00	324441000000106	16484	CPRD_AURUM
8346151000006113	Chronic kidney disease with glomerular filtration rate category G4 and albuminuria category A3		950231000000104	0	CPRD_AURUM
7174791000006111	CKD stage 3		433144002	23	CPRD_AURUM
8104261000006112	CKD (chronic kidney disease) stage 3 without proteinuria		324281000000104	0	CPRD_AURUM
215521000000116	End stage renal failure	K050.00	46177005	36053	CPRD_AURUM
1940531000006110	CKD with GFR category G5 & albuminuria category A1	1Z1d.00	950251000000106	221	CPRD_AURUM
1940661000006117	CKD with GFR category G3b & albuminuria category A2	1Z1Y.00	950081000000107	4835	CPRD_AURUM
