# Supplementary material for: Sociodemographic characteristics and longitudinal progression of multimorbidity: A multistate modelling analysis of a large primary care records dataset in England
Source: PLoS Med. 2023 Nov 3;20(11):e1004310. doi: 10.1371/journal.pmed.1004310 (PMC10655992; doi:10.1371/journal.pmed.1004310)
Supplement: S1 Code Lists — (ZIP) [file pmed.1004310.s002.zip › code lists/code lists for the 5 conditions/cvd/IHD_noMI_Bham_CAM_CPRD_AURUM.csv]

MEDICAL_CODE_ID	DESCRIPTION	READ_CODE	SNOMED_CT_CODE	FREQUENCY	DATABASE
7845011	Unstable angina	G311100	4557003	84887	CPRD_AURUM
39773018	Coronary artery spasm	G332.00	23687008	9181	CPRD_AURUM
264492012	Angina control	662K.00	170593007	73535	CPRD_AURUM
264493019	Angina control - good	662K000	170594001	334228	CPRD_AURUM
264495014	Angina control - improving	662K200	170596004	11437	CPRD_AURUM
264496010	Angina control - worsening	662K300	170597008	17917	CPRD_AURUM
299745015	Acute coronary insufficiency	G31y000	194823009	7742	CPRD_AURUM
299782012	Single coronary vessel disease	G340000	194842008	21759	CPRD_AURUM
299796018	Ischaemic cardiomyopathy	G343.00	194849004	14071	CPRD_AURUM
350346019	Triple vessel disease of the heart	G340.11	233817007	35194	CPRD_AURUM
350350014	New onset angina	G33z600	233821000	3064	CPRD_AURUM
350379019	Cardiac syndrome X	G37..00	233845001	16794	CPRD_AURUM
397829016	H/O: cardiovascular disease	14A..00	266995000	23572	CPRD_AURUM
451370011	H/O: Angina in last year	14AJ.00	308066006	4483	CPRD_AURUM
451372015	H/O: Treatment for ischaemic heart disease	14AL.00	308068007	3507	CPRD_AURUM
451425016	Antianginal therapy	8B27.00	308117007	3251	CPRD_AURUM
458410010	Post infarct angina	G33z500	314116003	1081	CPRD_AURUM
459487012	Refractory angina	G311300	315025001	1050	CPRD_AURUM
494261017	Worsening angina	G311400	4557003	6320	CPRD_AURUM
1235225010	Prinzmetal's angina	G331.00	87343002	5314	CPRD_AURUM
1235573016	Ventricular cardiac aneurysm	G341000	90539001	2801	CPRD_AURUM
1484833014	Coronary heart disease review	6A4..00	390799004	112168	CPRD_AURUM
2534664018	Ischaemic heart disease	G3...00	414545008	4670554	CPRD_AURUM
2534674015	Chronic myocardial ischaemia	G34y100	413844008	2743	CPRD_AURUM
2537480011	IHD - Ischaemic heart disease	G3...13	414545008	1029683	CPRD_AURUM
482911000006118	Angina grading (canadian cardiovascular society)		482911000006102	2082	CPRD_AURUM
482961000006115	Anginal Control: No attacks		482961000006104	82389	CPRD_AURUM
595731000006114	Coronary atherosclerosis	G340.00	443502000	36562	CPRD_AURUM
855991000006115	Angina control - stable		855991000006104	29228	CPRD_AURUM
856451000006113	Possible angina		856451000006109	39020	CPRD_AURUM
981131000033119	Trangina Xl		981131000033103	0	CPRD_AURUM
1576311000006117	Cause of Death- Angina Pectoris		1576311000006101	3	CPRD_AURUM
1731551000000112	Angina self management plan commenced	662K400	775161000000102	74	CPRD_AURUM
1752201000000116	Frequency of angina	187..00	704207005	4242	CPRD_AURUM
1823891000006113	Coronary heart disease confirmed		1823891000006109	313	CPRD_AURUM
1895641000006114	On coronary heart disease register		1895641000006105	1248	CPRD_AURUM
2117311000000111	Angina self-management plan review	661N000	811701000000105	194	CPRD_AURUM
2117731000000119	Angina self-management plan agreed	661M000	811901000000107	1613	CPRD_AURUM
2609111000000119	Non-obstructive coronary atherosclerosis		719678003	523	CPRD_AURUM
7847015	Crescendo angina	G311.11	4557003	7657	CPRD_AURUM
264497018	Angina control NOS	662Kz00	170593007	5342	CPRD_AURUM
271173018	Coronary artery operations NOS	792z.00	31413008	7067	CPRD_AURUM
299763015	Angina decubitus NOS	G330z00	59021001	174	CPRD_AURUM
299765010	Angina pectoris NOS	G33zz00	194828000	46240	CPRD_AURUM
299805019	Other chronic ischaemic heart disease NOS	G34z.00	413838009	2399	CPRD_AURUM
300874013	[X]Other forms of angina pectoris	Gyu3000	194828000	293	CPRD_AURUM
395755010	Other cardiac wall aneurysm	G341100	65340007	76	CPRD_AURUM
2536395017	Coronary artery disease	G340.12	53741008	193105	CPRD_AURUM
72571000006115	Unstable angina	G311.13	4557003	57988	CPRD_AURUM
394541000006112	[X]Ischaemic heart diseases	Gyu3.00	414545008	1888	CPRD_AURUM
7966951000006119	Diabetic angina pectoris associated with type 2 diabetes mellitus		791000119109	0	CPRD_AURUM
7966931000006114	Angina associated with type 2 diabetes mellitus		791000119109	2	CPRD_AURUM
7966941000006116	Angina associated with type II diabetes mellitus		791000119109	0	CPRD_AURUM
411904010	Aspirin prophylaxis - IHD	8B63.11	275931000	125057	CPRD_AURUM
216244010	Canadian Cardiovascular Society classification of angina	388E.00	763262001	61917	CPRD_AURUM
3920021000006112	Coronary artery spasm angina		87343002	81	CPRD_AURUM
5569371000006112	No family history: Angina		275106000	0	CPRD_AURUM
3920011000006116	Variant angina		87343002	21	CPRD_AURUM
3318871000006117	Aneurysm of coronary vessels		50570003	6	CPRD_AURUM
4776001000006111	Anginal syndrome		194828000	1	CPRD_AURUM
3458791000006114	Anginal chest pain at rest		59021001	1	CPRD_AURUM
11999441000006119	CLASP (Cardiovascular Limitations and Symptoms Profile) angina score		763073004	0	CPRD_AURUM
4540501000006118	History of angina pectoris		161504004	0	CPRD_AURUM
5056201000006111	Triple vessel coronary artery disease		233817007	24	CPRD_AURUM
3302731000006110	CVD - cardiovascular disease		49601007	6	CPRD_AURUM
3371381000006110	CAD - Coronary artery disease		53741008	72	CPRD_AURUM
2878031000006112	Angina pectoris with documented spasm		23687008	0	CPRD_AURUM
5496991000006110	History of cardiovascular disease		266995000	1	CPRD_AURUM
3919991000006112	Prinzmetal angina		87343002	9	CPRD_AURUM
7087601000006118	History of coronary artery disease with stent placement		428375006	0	CPRD_AURUM
4775971000006114	Angina		194828000	201	CPRD_AURUM
4775981000006112	Cardiac angina		194828000	1	CPRD_AURUM
4776051000006110	Single vessel coronary artery disease		194842008	2	CPRD_AURUM
5887631000006111	Exertional angina		300995000	43	CPRD_AURUM
3302691000006119	Cardiovascular disease		49601007	4	CPRD_AURUM
4776031000006115	Ischaemic heart disease - angina		194828000	6	CPRD_AURUM
5887611000006117	Exercise-induced angina		300995000	434	CPRD_AURUM
2571571000006113	Preinfarction angina		4557003	0	CPRD_AURUM
12484511000006116	Coronary arteriograph.abnormal		168939002	0	CPRD_AURUM
4776011000006114	AP - Angina pectoris		194828000	0	CPRD_AURUM
12730281000006119	Other chronic ischaemic heart disease		621601000000104	0	CPRD_AURUM
12727001000006115	Other acute and subacute ischaemic heart disease		643861000000100	0	CPRD_AURUM
299750014	Other acute and subacute ischaemic heart disease NOS	G31yz00	414545008	172	CPRD_AURUM
300876010	[X]Other forms of acute ischaemic heart disease	Gyu3200	414545008	44	CPRD_AURUM
300879015	[X]Other forms of chronic ischaemic heart disease	Gyu3300	413838009	65	CPRD_AURUM
39111000006114	Other acute and subacute ischaemic heart disease	G31..00	414545008	2386	CPRD_AURUM
89332015	Atherosclerotic heart disease	G3...12	443502000	1331	CPRD_AURUM
2210251000000115	Referral to Angina Plan self-management programme declined	8IEY.00	853591000000103	9	CPRD_AURUM
960181000006111	Anginal pain		960181000006107	892	CPRD_AURUM
854491000006113	Unstable angina		854491000006109	193	CPRD_AURUM
459859010	Asymptomatic coronary heart disease	G34z000	315348000	5431	CPRD_AURUM
1232666014	Cardiac aneurysm	G341.11	65340007	277	CPRD_AURUM
1488440011	Coronary heart disease medication review	8B3k.00	394724007	127329	CPRD_AURUM
411503014	Mural cardiac aneurysm	G341111	275511009	44	CPRD_AURUM
338974012	Ischaemic chest pain	G33z400	225566008	5578	CPRD_AURUM
299741012	Preinfarction syndrome NOS	G311z00	4557003	3091	CPRD_AURUM
299776014	Other chronic ischaemic heart disease	G34..00	413838009	10993	CPRD_AURUM
299834013	Other specified ischaemic heart disease	G3y..00	414545008	3746	CPRD_AURUM
482811000006113	Angina at rest	G311.14	59021001	1031	CPRD_AURUM
482941000006119	Angina pectoris NOS	G33z.00	194828000	53598	CPRD_AURUM
496991000006111	Atherosclerotic cardiovascular disease	G342.00	72092001	967	CPRD_AURUM
262247015	Coronary arteriograph.abnormal	5543.00	168939002	51280	CPRD_AURUM
5974501000006114	History of angina in last year		308066006	0	CPRD_AURUM
4776081000006119	Double vessel coronary artery disease		194843003	1	CPRD_AURUM
4776071000006117	Two coronary vessel disease		194843003	17	CPRD_AURUM
7518981000006118	Emergency hospital admission for ischaemic heart disease		699245006	0	CPRD_AURUM
314321000000119	Suspected ischaemic heart disease	1J61.00	205011000000103	16536	CPRD_AURUM
299790012	Aneurysm of heart NOS	G341z00	65340007	197	CPRD_AURUM
84241012	Aneurysm of coronary vessels	G341200	50570003	520	CPRD_AURUM
2210191000000118	Referral to Angina Plan self-management programme	8T04.00	853561000000109	41	CPRD_AURUM
350348018	Stable angina	G33z700	233819005	61273	CPRD_AURUM
299783019	Double coronary vessel disease	G340100	194843003	14840	CPRD_AURUM
299723016	Other acute and subacute ischaemic heart disease	G31y.00	414545008	367	CPRD_AURUM
299804015	Other specified chronic ischaemic heart disease NOS	G34yz00	413838009	316	CPRD_AURUM
7844010	Preinfarction syndrome	G311.00	4557003	4682	CPRD_AURUM
5974561000006110	History of treatment for ischaemic heart disease		308068007	1	CPRD_AURUM
5578731000006113	Aspirin prophylaxis for ischaemic heart disease		275931000	0	CPRD_AURUM
299835014	Ischaemic heart disease NOS	G3z..00	414545008	130411	CPRD_AURUM
12482781000006111	Aspirin prophylaxis - IHD		275931000	0	CPRD_AURUM
2537483013	Chronic coronary insufficiency	G34y000	413844008	429	CPRD_AURUM
460133017	Coronary heart disease annual review	6A2..00	315614006	1773016	CPRD_AURUM
220231000000118	Coronary artery operations	792..00	31413008	154917	CPRD_AURUM
585631000000113	Admit ischaemic heart disease emergency	8H2V.00	699245006	108	CPRD_AURUM
12490701000006116	Admit ischaemic heart disease emergency		699245006	0	CPRD_AURUM
299800012	Other specified chronic ischaemic heart disease	G34y.00	413838009	322	CPRD_AURUM
