# Supplementary material for: Sociodemographic characteristics and longitudinal progression of multimorbidity: A multistate modelling analysis of a large primary care records dataset in England
Source: PLoS Med. 2023 Nov 3;20(11):e1004310. doi: 10.1371/journal.pmed.1004310 (PMC10655992; doi:10.1371/journal.pmed.1004310)
Supplement: S1 Code Lists — (ZIP) [file pmed.1004310.s002.zip › code lists/code lists for the 5 conditions/cvd/IschaemicStroke_Bham_CAM_CPRD_AURUM.csv]

MEDICAL_CODE_ID	DESCRIPTION	READ_CODE	SNOMED_CT_CODE	FREQUENCY	DATABASE
25897016	Subclavian steal syndrome	G652.00	15258001	2415	CPRD_AURUM
106392017	Basilar artery syndrome	G650.00	64009001	1671	CPRD_AURUM
106394016	Vertebrobasilar insufficiency	G656.00	64009001	5911	CPRD_AURUM
118689010	Cerebral thrombosis	G640.00	71444005	20478	CPRD_AURUM
125470015	Cerebral embolism	G641.00	75543006	5923	CPRD_AURUM
300303013	Basilar artery occlusion	G630.00	195180004	647	CPRD_AURUM
300309012	Vertebral artery occlusion	G632.00	195182007	1237	CPRD_AURUM
300313017	Cerebral infarction due to embolism of precerebral arteries	G63y100	195186005	953	CPRD_AURUM
300322016	Cerebral infarction due to embolism of cerebral arteries	G641000	195190007	1133	CPRD_AURUM
300344014	Carotid artery syndrome hemispheric	G653.00	195200006	520	CPRD_AURUM
300363010	Anterior cerebral artery syndrome	G661.00	195210002	1685	CPRD_AURUM
300364016	Posterior cerebral artery syndrome	G662.00	195211003	2459	CPRD_AURUM
300396012	Occlusion and stenosis of anterior cerebral artery	G677100	195233001	53	CPRD_AURUM
300398013	Occlusion and stenosis of posterior cerebral artery	G677200	195234007	98	CPRD_AURUM
395778016	Carotid artery occlusion	G631.00	266254007	12541	CPRD_AURUM
451133011	Left sided cerebral infarction	G64z200	307766002	26210	CPRD_AURUM
451134017	Right sided cerebral infarction	G64z300	307767006	22519	CPRD_AURUM
499739014	Insufficiency - basilar artery	G650.11	64009001	2553	CPRD_AURUM
1222398015	Cerebral arterial occlusion	G64..00	20059004	97813	CPRD_AURUM
1573101000006112	Cerebral infarction with haemorrhagic transformation		1573101000006108	437	CPRD_AURUM
1576261000006112	Cause of Death- Cerebral Infarct		1576261000006108	180	CPRD_AURUM
2436731000000112	Old cerebral infarction on imaging	5C13.00	955491000000106	1169	CPRD_AURUM
299342019	[X]Other lacunar syndromes	Fyu5600	230698000	7093	CPRD_AURUM
300379011	Generalised ischaemic cerebrovascular disease NOS	G671z00	302909007	826	CPRD_AURUM
345650013	Brainstem infarction NOS	G64z.11	95457000	843	CPRD_AURUM
345655015	Pure motor lacunar syndrome	G665.00	230699008	1475	CPRD_AURUM
345658018	Pure sensory lacunar syndrome	G666.00	230700009	621	CPRD_AURUM
57341000006119	Wallenberg syndrome	G64z100	78569004	264	CPRD_AURUM
267311000006118	Occlusion+stenosis of multiple and bilat cerebral arteries	G677400	195236009	25	CPRD_AURUM
370701000006118	[X]Cerebrl infarctn due/unspcf occlusn or sten/cerebrl artrs	Gyu6300	20059004	329	CPRD_AURUM
524511000006116	Brain stem stroke syndrome	G663.00	195212005	6761	CPRD_AURUM
524541000006117	Brainstem infarction	G64z000	95457000	3360	CPRD_AURUM
542251000006112	Cereb infarct due cerebral venous thrombosis, nonpyogenic	G676000	195230003	720	CPRD_AURUM
542831000006116	Cerebral embolus	G641.11	75543006	298	CPRD_AURUM
543141000006110	Cerebrl infarctn due/unspcf occlusn or sten/cerebrl artrs	G6X..00	20059004	4402	CPRD_AURUM
800691000006113	Generalised ischaemic cerebrovascular disease NOS	G671.00	302909007	1571	CPRD_AURUM
300942019	[X]Occlusion and stenosis of other precerebral arteries	Gyu6500	266253001	24	CPRD_AURUM
370661000006114	[X]Cereb infarct due unsp occlus/stenos precerebr arteries	Gyu6G00	125081000119106	183	CPRD_AURUM
542261000006114	Cereb infarct due unsp occlus/stenos precerebr arteries	G6W..00	125081000119106	917	CPRD_AURUM
4057041000006110	Brain stem stroke		95457000	1	CPRD_AURUM
3644591000006111	Structure of posterior cerebral artery		70382005	2	CPRD_AURUM
12727431000006119	Cerebral infarction NOS		682621000000105	0	CPRD_AURUM
300370010	Left sided CVA	G667.00	195216008	61990	CPRD_AURUM
158118014	Cerebellar infarction	G64z.12	95460007	29192	CPRD_AURUM
395780010	Cerebral infarction NOS	G64z.00	432504007	155477	CPRD_AURUM
67501000006115	Vertebro-basilar artery syndrome	G651000	195199008	2427	CPRD_AURUM
2474651019	Infarction of basal ganglia	G64z400	413102000	6998	CPRD_AURUM
300321011	Cerebral infarction due to thrombosis of cerebral arteries	G640000	195189003	3185	CPRD_AURUM
300345010	Multiple and bilateral precerebral artery syndromes	G654.00	195201005	23	CPRD_AURUM
58046010	Vertebral artery syndrome	G651.00	34781003	779	CPRD_AURUM
130375018	Lateral medullary syndrome	G64z111	78569004	817	CPRD_AURUM
884501000006113	Cerebral A. occlusion NOS	G64z.99	682621000000105	33	CPRD_AURUM
122361000006113	Stroke due to cerebral arterial occlusion	G64..13	230691006	25159	CPRD_AURUM
605461000006117	CVA - cerebral artery occlusion	G64..11	230691006	109473	CPRD_AURUM
8328591000006112	SCPE (Surveillance of Cerebral Palsy in Europe) predominant pattern classification C.3 - infarct of the middle cerebral artery		914991000000106	0	CPRD_AURUM
2773351000006111	Middle cerebral artery		17232002	7	CPRD_AURUM
300312010	Cerebral infarct due to thrombosis of precerebral arteries	G63y000	195185009	2436	CPRD_AURUM
300362017	Middle cerebral artery syndrome	G660.00	195209007	5575	CPRD_AURUM
300366019	Cerebellar stroke syndrome	G664.00	195213000	6989	CPRD_AURUM
300371014	Right sided CVA	G668.00	195217004	56992	CPRD_AURUM
218511000000117	Infarction - cerebral	G64..12	432504007	12515	CPRD_AURUM
1900651000006110	SCPE class predom patt C.3 infarct of middle cerebral artery	2Ba2200	914991000000106	132	CPRD_AURUM
300941014	[X]Other cerebral infarction	Gyu6400	432504007	2283	CPRD_AURUM
300943012	[X]Occlusion and stenosis of other cerebral arteries	Gyu6600	20059004	1048	CPRD_AURUM
