# Supplementary material for: Sociodemographic characteristics and longitudinal progression of multimorbidity: A multistate modelling analysis of a large primary care records dataset in England
Source: PLoS Med. 2023 Nov 3;20(11):e1004310. doi: 10.1371/journal.pmed.1004310 (PMC10655992; doi:10.1371/journal.pmed.1004310)
Supplement: S1 Code Lists — (ZIP) [file pmed.1004310.s002.zip › code lists/code lists for the 5 conditions/cvd/Stroke_Haemrgic_Bham_CAM_CPRD_AURUM.csv]

MEDICAL_CODE_ID	DESCRIPTION	READ_CODE	SNOMED_CT_CODE	FREQUENCY	DATABASE
300242011	Ruptured berry aneurysm	G600.00	195154000	1407	CPRD_AURUM
300244012	Subarachnoid haemorrhage from carotid siphon and bifurcation	G601.00	195155004	39	CPRD_AURUM
300253017	Subarachnoid haemorrhage from vertebral artery	G606.00	195160000	64	CPRD_AURUM
345675012	Lobar cerebral haemorrhage	G619.00	230710000	778	CPRD_AURUM
495394013	Cortical haemorrhage	G610.00	49422009	503	CPRD_AURUM
496232015	Internal capsule haemorrhage	G611.00	52201006	944	CPRD_AURUM
502878012	Cerebellar haemorrhage	G613.00	75038005	8284	CPRD_AURUM
989211000006119	Cerebral haemorrhage NOS	G61..98	274100004	0	CPRD_AURUM
300257016	Subarachnoid haemorrhage NOS	G60z.00	21454007	3114	CPRD_AURUM
300287010	Intracerebral haemorrhage NOS	G61z.00	274100004	3542	CPRD_AURUM
300936018	[X]Other subarachnoid haemorrhage	Gyu6100	21454007	273	CPRD_AURUM
391043019	Traumatic subarachnoid haemorrhage	S627.00	450375008	2121	CPRD_AURUM
123491000006115	Subarachnoid haemorrhage from basilar artery	G605.00	276284000	361	CPRD_AURUM
605471000006112	CVA - cerebrovascular accid due to intracerebral haemorrhage	G61..11	274100004	38453	CPRD_AURUM
744901000006114	Intracerebral haemorrhage	G61..00	274100004	70492	CPRD_AURUM
746571000006116	Intracerebral haemorrhage, multiple localized	G618.00	195169004	136	CPRD_AURUM
2837001000006117	Subarachnoid haemorrhage from any perinatal cause		21202004	0	CPRD_AURUM
2841151000006113	SAH - Subarachnoid hemorrhage		21454007	1	CPRD_AURUM
12223111000006115	Intracerebral hemorrhage		274100004	2	CPRD_AURUM
4540691000006112	History of subarachnoid haemorrhage		161515009	0	CPRD_AURUM
12223131000006114	ICH - intracerebral hemorrhage		274100004	0	CPRD_AURUM
4777891000006110	Intracerebral hemorrhage, multiple localized		195169004	0	CPRD_AURUM
4777851000006116	Intracerebral hemorrhage, intraventricular		195168007	0	CPRD_AURUM
12223101000006118	Intracerebral haemorrhage		274100004	178	CPRD_AURUM
4777861000006119	Intracerebral haemorrhage with intraventricular haemorrhage		195168007	4	CPRD_AURUM
5560161000006111	Intracerebral hemorrhage (ICH)		274100004	0	CPRD_AURUM
123521000006118	Subarachnoid haemorrhage from posterior communicating artery	G604.00	21454007	639	CPRD_AURUM
748941000006115	Left sided intracerebral haemorrhage, unspecified	G61X000	274100004	1073	CPRD_AURUM
483988011	Bulbar haemorrhage	G615.00	732923001	31	CPRD_AURUM
163261000006119	Right sided intracerebral haemorrhage, unspecified	G61X100	195168007	801	CPRD_AURUM
122371000006118	Stroke due to intracerebral haemorrhage	G61..12	274100004	16292	CPRD_AURUM
12722481000006116	Right sided intracerebral haemorrhage, unspecified		308128006	0	CPRD_AURUM
503791000006114	Basal nucleus haemorrhage	G612.00	195165005	1429	CPRD_AURUM
300956017	[X]Intracerebral haemorrhage in hemisphere, unspecified	Gyu6F00	274100004	387	CPRD_AURUM
12223121000006111	ICH - intracerebral haemorrhage		274100004	24	CPRD_AURUM
4777761000006112	Intracranial subarachnoid haemorrhage from vertebral artery		195160000	0	CPRD_AURUM
989201000006117	Cerebral haemorrhage	G61..99	274100004	0	CPRD_AURUM
300276019	External capsule haemorrhage	G616.00	195167002	93	CPRD_AURUM
123511000006114	Subarachnoid haemorrhage from middle cerebral artery	G602.00	21454007	1502	CPRD_AURUM
123441000006112	Subarachnoid haemorrh from intracranial artery, unspecif	G60X.00	21454007	478	CPRD_AURUM
11919571000006110	[X]Other intracerebral haemorrhage		274100004	0	CPRD_AURUM
2841141000006111	SAH - Subarachnoid haemorrhage		21454007	0	CPRD_AURUM
2622631000006114	Intrapontine haemorrhage		7713009	8	CPRD_AURUM
5583101000006116	Subarachnoid haemorrhage from basilar artery aneurysm		276284000	1	CPRD_AURUM
481028017	Subarachnoid haemorrhage	G60..00	21454007	134340	CPRD_AURUM
503469016	Pontine haemorrhage	G614.00	7713009	1892	CPRD_AURUM
300277011	Intracerebral haemorrhage, intraventricular	G617.00	195168007	3148	CPRD_AURUM
300939013	[X]Other intracerebral haemorrhage	Gyu6200	274100004	1257	CPRD_AURUM
744921000006116	Intracerebral haemorrhage in hemisphere, unspecified	G61X.00	274100004	345	CPRD_AURUM
4777881000006112	Intracerebral haemorrhage, multiple localised		195169004	43	CPRD_AURUM
123481000006118	Subarachnoid haemorrhage from anterior communicating artery	G603.00	21454007	1173	CPRD_AURUM
11903571000006110	Stroke due to intracerebral haemorrhage		274100004	0	CPRD_AURUM
3346051000006110	Internal capsule hemorrhage		52201006	0	CPRD_AURUM
