# Supplementary material for: Sociodemographic characteristics and longitudinal progression of multimorbidity: A multistate modelling analysis of a large primary care records dataset in England
Source: PLoS Med. 2023 Nov 3;20(11):e1004310. doi: 10.1371/journal.pmed.1004310 (PMC10655992; doi:10.1371/journal.pmed.1004310)
Supplement: S1 Code Lists — (ZIP) [file pmed.1004310.s002.zip › code lists/code lists for the 5 conditions/cvd/StrokeUnspecified_Bham_CAM_CPRD_AURUM.csv]

MEDICAL_CODE_ID	DESCRIPTION	READ_CODE	SNOMED_CT_CODE	FREQUENCY	DATABASE
405339016	Stroke and cerebrovascular accident unspecified	G66..00	230690007	881898	CPRD_AURUM
605491000006113	CVA - Cerebrovascular accident unspecified	G66..13	230690007	171976	CPRD_AURUM
8195421000006116	Cerebrovascular accident (CVA) 6 month review		519751000000106	0	CPRD_AURUM
8195431000006118	Stroke/cerebrovascular accident 6 month review		519751000000106	1	CPRD_AURUM
884521000006115	Stroke/CVA - undefined	G66..98	685631000000102	24246	CPRD_AURUM
122401000006115	Stroke unspecified	G66..12	230690007	84220	CPRD_AURUM
605501000006117	CVA unspecified	G66..11	230690007	416247	CPRD_AURUM
7519441000006112	Cerebrovascular accident annual review		699270006	563	CPRD_AURUM
12727691000006117	Stroke and cerebrovascular accident unspecified		685631000000102	0	CPRD_AURUM
884531000006117	Stroke	G66..99	685631000000102	10341	CPRD_AURUM
