# Supplementary material for: Sociodemographic characteristics and longitudinal progression of multimorbidity: A multistate modelling analysis of a large primary care records dataset in England
Source: PLoS Med. 2023 Nov 3;20(11):e1004310. doi: 10.1371/journal.pmed.1004310 (PMC10655992; doi:10.1371/journal.pmed.1004310)
Supplement: S1 Code Lists — (ZIP) [file pmed.1004310.s002.zip › code lists/code lists for the 5 conditions/cvd/TIA_Bham_CAM_CPRD_AURUM.csv]

MEDICAL_CODE_ID	DESCRIPTION	READ_CODE	SNOMED_CT_CODE	FREQUENCY	DATABASE
102489017	Drop attack	G65..11	61683000	8828	CPRD_AURUM
251692018	H/O: TIA	14AB.00	161511000	71190	CPRD_AURUM
300352012	Impending cerebral ischaemia	G65z000	195205001	134	CPRD_AURUM
345684012	Carotid territory transient ischaemic attack	G657.00	230716006	690	CPRD_AURUM
395783012	Transient ischaemic attack	G65..12	266257000	826713	CPRD_AURUM
395788015	Transient cerebral ischaemia	G65..00	266257000	626686	CPRD_AURUM
1667741000000110	[V]Personal history of transient ischaemic attack	ZV12D00	751371000000107	661	CPRD_AURUM
300348012	Other transient cerebral ischaemia	G65y.00	266257000	1196	CPRD_AURUM
95931000006111	Transient cerebral ischaemia NOS	G65z.00	266257000	14271	CPRD_AURUM
1148331000000111	Transient ischaemic attack clinical management plan	8CRB.00	736288002	945	CPRD_AURUM
416991000006112	[X]Other transnt cerebral ischaemic attacks+related syndroms	Fyu5500	266257000	999	CPRD_AURUM
5492201000006111	TIA - Transient ischaemic attack		266257000	13	CPRD_AURUM
8231151000006110	Personal history of transient ischaemic attack		751371000000107	66	CPRD_AURUM
5011511000006114	Carotid territory transient ischemic attack		230716006	0	CPRD_AURUM
5011491000006115	Anterior circulation transient ischaemic attack		230716006	152	CPRD_AURUM
12733221000006110	Transient cerebral ischaemia NOS		584181000000100	0	CPRD_AURUM
884511000006111	Transient Ischaemic Attacks	G65z.99	584181000000100	3200	CPRD_AURUM
1539341000006111	No H/O: TIA		1539341000006107	333	CPRD_AURUM
2171081000000116	H/O amaurosis fugax	14AB000	13016361000119101	903	CPRD_AURUM
1757201000006113	Suspected transient ischaemic attack		1757201000006109	91	CPRD_AURUM
300353019	Intermittent cerebral ischaemia	G65z100	195206000	586	CPRD_AURUM
300349016	Transient cerebral ischaemia NOS	G65zz00	266257000	6840	CPRD_AURUM
1704681000000110	Suspected transient ischaemic attack	1JK..00	473129008	21539	CPRD_AURUM
988951000006117	Transient Ischaemic Attacks	G65..99	266257000	13	CPRD_AURUM
