# Supplementary material for: Sociodemographic characteristics and longitudinal progression of multimorbidity: A multistate modelling analysis of a large primary care records dataset in England
Source: PLoS Med. 2023 Nov 3;20(11):e1004310. doi: 10.1371/journal.pmed.1004310 (PMC10655992; doi:10.1371/journal.pmed.1004310)
Supplement: S1 Code Lists — (ZIP) [file pmed.1004310.s002.zip › code lists/code lists for the 5 conditions/HF/HF_Bham_CAM_Final_CPRD_AURUM.csv]

MEDICAL_CODE_ID	DESCRIPTION	READ_CODE	SNOMED_CT_CODE	FREQUENCY	DATABASE
18472010	Acute congestive heart failure	G580000	10633002	6595	CPRD_AURUM
94251011	Acute heart failure	G582.00	56675007	3784	CPRD_AURUM
139482012	Cardiac failure	G58..11	84114007	33107	CPRD_AURUM
141306010	Left ventricular failure	G581.00	85232009	682632	CPRD_AURUM
147247018	Chronic congestive heart failure	G580100	88805009	19238	CPRD_AURUM
300179017	Decompensated cardiac failure	G580200	195111005	16818	CPRD_AURUM
300180019	Compensated cardiac failure	G580300	195112003	1021	CPRD_AURUM
300190010	Acute left ventricular failure	G581000	195114002	12334	CPRD_AURUM
350484012	Heart failure as a complication of care	SP11111	233924009	69	CPRD_AURUM
411506018	Impaired left ventricular function	G581.13	275514001	45505	CPRD_AURUM
451426015	Cardiac failure therapy	8B29.00	308118002	2210	CPRD_AURUM
453099015	H/O: Heart failure in last year	14AM.00	309634009	776	CPRD_AURUM
1484918019	Heart failure annual review	662W.00	390885007	105311	CPRD_AURUM
1488804017	Heart failure confirmed	1O1..00	395105005	22404	CPRD_AURUM
2159197017	Echocardiogram shows left ventricular systolic dysfunction	585f.00	407596008	140253	CPRD_AURUM
2159198010	Echocardiogram shows left ventricular diastolic dysfunction	585g.00	407597004	27672	CPRD_AURUM
2549128016	Right ventricular diastolic dysfunction	G5yyB00	416610007	458	CPRD_AURUM
2616473014	New York Heart Association Classification - Class IV	662i.00	422293003	2918	CPRD_AURUM
404741000000119	Heart failure 6 month review	662p.00	247361000000100	42968	CPRD_AURUM
905391000006119	[RFC] Cardiac failure		905391000006103	177	CPRD_AURUM
1576321000006113	Cause of Death- Congestive Cardiac Failure		1576321000006109	305	CPRD_AURUM
1647701000000118	Heart failure with normal ejection fraction	G583.00	446221000	8601	CPRD_AURUM
1728531000006116	Heart failure resolved		1728531000006100	162	CPRD_AURUM
1746171000000119	Has heart failure management plan	8CMK.00	781051000000108	8632	CPRD_AURUM
1747691000006119	Emergency heart failure admission since last appointment		1747691000006103	20	CPRD_AURUM
1861731000006114	AURAS-AF - consider the patient to have heart failure		1861731000006105	1	CPRD_AURUM
1861741000006116	AURAS-AF - consider the patient not to have heart failure		1861741000006100	4	CPRD_AURUM
1861751000006119	AURAS-AF - more time needed to decide on heart failure status		1861751000006103	14	CPRD_AURUM
1991651000006115	Severe left ventricular systolic dysfunction		1991651000006104	1817	CPRD_AURUM
2117931000000116	Heart failure self-management plan agreed	661M500	812001000000102	2798	CPRD_AURUM
300217019	Post cardiac operation heart failure NOS	G5y4z00	195130005	22	CPRD_AURUM
395772015	Heart failure NOS	G58z.00	84114007	39420	CPRD_AURUM
223981000000118	Cardiac failure NOS	G58z.12	84114007	2302	CPRD_AURUM
308301000000118	Heart failure care plan discussed with patient	8CL3.00	872361000000105	12069	CPRD_AURUM
741701000006114	Hypertensive heart&renal dis wth (congestive) heart failure	G232.00	194779001	51	CPRD_AURUM
1816101000006113	Right ventricular failure	G584.00	367363000	2203	CPRD_AURUM
1490256017	Pulmonary oedema - acute	G581.12	40541001	8117	CPRD_AURUM
2549208013	Admit heart failure emergency	8H2S.00	416683003	725	CPRD_AURUM
3182541000006117	Congestive cardiac failure		42343007	533	CPRD_AURUM
3886071000006114	LVF - Left ventricular failure		85232009	9	CPRD_AURUM
4005301000006110	Biventricular failure		92506005	2	CPRD_AURUM
12490061000006118	Admit heart failure emergency		416683003	0	CPRD_AURUM
3370511000006116	Selective left ventricular injection for angiography		53683005	0	CPRD_AURUM
3182551000006115	CCF - Congestive cardiac failure		42343007	487	CPRD_AURUM
7321121000006119	Heart failure with preserved ejection fraction		446221000	353	CPRD_AURUM
5990971000006113	History of heart failure in last year		309634009	0	CPRD_AURUM
1661371000000112	HFNEF - heart failure with normal ejection fraction	G583.11	446221000	436	CPRD_AURUM
2616472016	New York Heart Association Classification - Class III	662h.00	420913000	33550	CPRD_AURUM
72934016	Rheumatic left ventricular failure	G1yz100	43736008	271	CPRD_AURUM
493287011	Congestive cardiac failure	G580.11	42343007	461409	CPRD_AURUM
510016018	Biventricular failure	G580.14	92506005	15881	CPRD_AURUM
784191000006110	Impaired left ventricular function	33BA.00	275514001	93301	CPRD_AURUM
3152721000006110	Pulmonary oedema - acute		40541001	0	CPRD_AURUM
2352391000000117	On optimal heart failure therapy	2JZ..00	915571000000102	416	CPRD_AURUM
2227501000000110	Heart failure with preserved ejection fraction	G583.12	446221000	7392	CPRD_AURUM
2616470012	New York Heart Association Classification - Class I	662f.00	420300004	39490	CPRD_AURUM
2616471011	New York Heart Association Classification - Class II	662g.00	421704003	68569	CPRD_AURUM
2675255018	Congestive heart failure due to valvular disease	G580400	426611007	836	CPRD_AURUM
1489358014	Left ventricular diastolic dysfunction	G5yyA00	395704004	29427	CPRD_AURUM
206703015	Right heart failure	G580.12	128404006	14509	CPRD_AURUM
833381000006119	New York Heart Assoc classification heart failure symptoms	388D.00	762994006	9161	CPRD_AURUM
2115781000000114	Heart failure self-management plan review	661N500	810971000000105	1088	CPRD_AURUM
1165041000000115	Heart failure resolved	2126400	521691000000100	2251	CPRD_AURUM
490972013	Right ventricular failure	G580.13	367363000	2589	CPRD_AURUM
216184014	Congestive heart failure monitoring	662T.00	134378009	24725	CPRD_AURUM
7499321000006117	Induced termination of pregnancy complicated by cardiac failure		609507007	0	CPRD_AURUM
11998421000006119	NYHA (New York Heart Association) Classification class		762994006	3	CPRD_AURUM
