# Supplementary material for: Sociodemographic characteristics and longitudinal progression of multimorbidity: A multistate modelling analysis of a large primary care records dataset in England
Source: PLoS Med. 2023 Nov 3;20(11):e1004310. doi: 10.1371/journal.pmed.1004310 (PMC10655992; doi:10.1371/journal.pmed.1004310)
Supplement: S1 Code Lists — (ZIP) [file pmed.1004310.s002.zip › code lists/code lists for the 5 conditions/MH/Anxiety_birm_cam_CPRD_AURUM.csv]

MEDICAL_CODE_ID	DESCRIPTION	READ_CODE	SNOMED_CT_CODE	FREQUENCY	DATABASE
65032014	Dental phobia	E202C00	38617005	14302	CPRD_AURUM
90724016	Simple phobia		54587008	99	CPRD_AURUM
97986013	Acrophobia	E202600	58963008	336	CPRD_AURUM
251630012	H/O: anxiety state	1466.00	161470009	198965	CPRD_AURUM
294961014	Recurrent anxiety	E200500	191709001	120479	CPRD_AURUM
294994012	Social phobia, fear of eating in public	E202300	191724005	1056	CPRD_AURUM
294995013	Social phobia, fear of public speaking	E202400	191725006	1592	CPRD_AURUM
342665019	Anxiety management training	8G94.00	228560001	11378	CPRD_AURUM
370049015	Flying phobia	E28z.12	247854002	28077	CPRD_AURUM
481154010	Generalised anxiety disorder	E200200	21897009	409100	CPRD_AURUM
485870016	Cancer phobia	E202B00	34563004	9624	CPRD_AURUM
1210253015	Panic disorder	E200100	371631005	330309	CPRD_AURUM
1231321013	Animal phobia	E202700	54307006	3107	CPRD_AURUM
2533632018	H/O: agoraphobia	146G.00	414371008	3209	CPRD_AURUM
300681000000118	Referral for guided self-help for anxiety	8HHp.00	199101000000102	4210	CPRD_AURUM
516601000000113	Anxious	1B13.12	48694002	53768	CPRD_AURUM
851141000006112	Phonophobia		851141000006108	72	CPRD_AURUM
851351000006112	School phobia		851351000006108	399	CPRD_AURUM
909691000006113	[RFC] Anxiety management		909691000006109	669	CPRD_AURUM
932131000006118	Needle phobia	Eu40299	54587008	54	CPRD_AURUM
972931000006117	** The treatment of anxiety disorders		972931000006101	0	CPRD_AURUM
1808521000006110	Panic disorder without agoraphobia		56576003	135	CPRD_AURUM
2391581000000111	Referral for guided self-help for anxiety declined	8IH5300	933461000000100	24	CPRD_AURUM
2618361000000113	Referral for psychological management of anxiety		1037451000000103	542	CPRD_AURUM
294953016	Anxiety state unspecified	E200000	198288003	153112	CPRD_AURUM
294963012	Anxiety state NOS	E200z00	198288003	970598	CPRD_AURUM
294993018	Agoraphobia without mention of panic attacks	E202200	61569007	9163	CPRD_AURUM
296224013	[X]Phobic anxiety disorders	Eu40.00	386810004	22076	CPRD_AURUM
296237011	[X]Phobic anxiety disorder, unspecified	Eu40z00	386810004	3721	CPRD_AURUM
296238018	[X]Other anxiety disorders	Eu41.00	197480006	30434	CPRD_AURUM
296722013	[X]Separation anxiety disorder of childhood	Eu93000	11806006	1694	CPRD_AURUM
362871000006111	[X]Agoraphobia	Eu40000	70691001	59941	CPRD_AURUM
362881000006114	[X]Agoraphobia without history of panic disorder	Eu40011	70691001	2264	CPRD_AURUM
363281000006117	[X]Animal phobias	Eu40212	54307006	1959	CPRD_AURUM
363641000006114	[X]Anxiety hysteria	Eu41y11	197480006	611	CPRD_AURUM
363651000006111	[X]Anxiety neurosis	Eu41111	207363009	16464	CPRD_AURUM
370861000006110	[X]Childhood overanxious disorder	Eu93y12	13438001	77	CPRD_AURUM
378291000006117	[X]Dream anxiety disorder	Eu51511	419145002	383	CPRD_AURUM
388071000006116	[X]Generalized anxiety disorder	Eu41100	21897009	78375	CPRD_AURUM
398351000006110	[X]Mild anxiety depression	Eu41211	231504006	24976	CPRD_AURUM
398561000006117	[X]Mixed anxiety and depressive disorder	Eu41200	231504006	296926	CPRD_AURUM
400201000006111	[X]Nosophobia	Eu45215	18193002	8	CPRD_AURUM
403931000006116	[X]Organic anxiety disorder	Eu05400	17496003	884	CPRD_AURUM
418061000006116	[X]Panic state	Eu41012	371631005	6493	CPRD_AURUM
427051000006113	[X]Social anxiety disorder of childhood	Eu93200	64165008	6735	CPRD_AURUM
427071000006115	[X]Social phobias	Eu40100	25501002	23662	CPRD_AURUM
488211000006112	Anxiety with depression	E200300	231504006	7676247	CPRD_AURUM
626101000006114	Disturbance anxiety and fearfulness childhood/adolescent NOS	E2D0z00	192108001	341	CPRD_AURUM
980191000006111	[X]Needle phobia	Eu40300	231501003	34110	CPRD_AURUM
296236019	[X]Other phobic anxiety disorders	Eu40y00	386810004	603	CPRD_AURUM
419841000006116	[X]Persistant anxiety depression	Eu34114	231504006	15452	CPRD_AURUM
426871000006113	[X]Simple phobia	Eu40214	386810004	3286	CPRD_AURUM
488201000006114	Anxiety states	E200.00	197480006	5509868	CPRD_AURUM
7663271000006111	Management of anxiety		710060004	99	CPRD_AURUM
3265831000006118	Adjustment disorder with anxiety		47372000	9	CPRD_AURUM
4981541000006112	AMT - Anxiety management training		228560001	0	CPRD_AURUM
6857231000006117	History of agoraphobia		414371008	12	CPRD_AURUM
3649691000006114	Phobia of going out		70691001	1	CPRD_AURUM
4539991000006111	History of anxiety state		161470009	2	CPRD_AURUM
3265811000006112	Adjustment disorder with anxious mood		47372000	52	CPRD_AURUM
6358151000006115	Episodic paroxysmal anxiety disorder		371631005	4	CPRD_AURUM
11920891000006113	[X]Phobia NOS		386810004	0	CPRD_AURUM
2907991000006110	Social anxiety disorder		25501002	20	CPRD_AURUM
3287761000006110	Feeling anxious		48694002	157	CPRD_AURUM
3785111000006110	Anxious cognitions		79015004	6	CPRD_AURUM
6025531000006111	Anxiety counseling		313087008	0	CPRD_AURUM
2848311000006117	GAD - Generalised anxiety disorder		21897009	532	CPRD_AURUM
3287741000006111	Anxiety		48694002	72699	CPRD_AURUM
3385931000006117	Isolated phobia		54587008	0	CPRD_AURUM
6025541000006118	Counseling for anxiety		313087008	0	CPRD_AURUM
2848291000006116	Generalized anxiety disorder		21897009	83	CPRD_AURUM
2848301000006115	GAD - Generalized anxiety disorder		21897009	5	CPRD_AURUM
988881000006118	Agoraphobia	E202299	191723004	45	CPRD_AURUM
991621000006112	Needle phobia	E202z98	563201000000101	17	CPRD_AURUM
12716981000006115	Agoraphobia without mention of panic attacks		191723004	0	CPRD_AURUM
2618401000000116	Referral for psychological management of anxiety declined		1037471000000107	168	CPRD_AURUM
1818111000006112	Feeling anxious		1818111000006108	1	CPRD_AURUM
882381000006115	Agoraphobia	E202199	191722009	5012	CPRD_AURUM
253620013	O/E - anxious	2258.00	162723006	74068	CPRD_AURUM
296249012	[X]Anxiety disorder, unspecified	Eu41z00	197480006	85773	CPRD_AURUM
362181000006117	[X]Acrophobia	Eu40211	54587008	90	CPRD_AURUM
363661000006113	[X]Anxiety NOS	Eu41z11	197480006	504540	CPRD_AURUM
420641000006116	[X]Phobic anxiety disorder of childhood	Eu93100	192611004	608	CPRD_AURUM
626121000006116	Disturbance of anxiety and fearfulness childhood/adolescent	E2D0.00	192108001	1343	CPRD_AURUM
6025551000006116	Counselling for anxiety		313087008	0	CPRD_AURUM
4550971000006119	On examination - anxious		162723006	0	CPRD_AURUM
294991016	Phobia unspecified	E202000	386808001	31323	CPRD_AURUM
296239014	[X]Panic disorder [episodic paroxysmal anxiety]	Eu41000	371631005	27313	CPRD_AURUM
1861181000006114	Breathlessness causing anxiety		1861181000006105	100	CPRD_AURUM
853241000006119	Phobic anxiety		853241000006103	28	CPRD_AURUM
294960010	Chronic anxiety	E200400	191708009	277262	CPRD_AURUM
294996014	Social phobia, fear of public washing	E202500	191726007	95	CPRD_AURUM
2777721000006112	Organic anxiety disorder		17496003	0	CPRD_AURUM
363361000006117	[X]Anthropophobia	Eu40111	25501002	7	CPRD_AURUM
363691000006117	[X]Anxious [avoidant] personality disorder	Eu60600	231528008	4649	CPRD_AURUM
418051000006118	[X]Panic disorder with agoraphobia	Eu40012	191722009	14939	CPRD_AURUM
2712981000006115	Overanxious disorder of childhood		13438001	2	CPRD_AURUM
3381271000006114	Zoophobia		54307006	89	CPRD_AURUM
296245018	[X]Other mixed anxiety disorders	Eu41300	231504006	1813	CPRD_AURUM
2618241000000117	Anxiety resolved		1037391000000102	549	CPRD_AURUM
441512015	Separation anxiety disorder	E292000	11806006	5062	CPRD_AURUM
294992011	Agoraphobia with panic attacks	E202100	191722009	104714	CPRD_AURUM
33475016	Claustrophobia	E202800	19887002	29227	CPRD_AURUM
401881014	[X]Other specified anxiety disorders	Eu41y00	197480006	1255	CPRD_AURUM
223641000000116	Phobic anxiety	E202.12	386810004	52430	CPRD_AURUM
4767501000006113	Childhood phobic anxiety disorder		192611004	23	CPRD_AURUM
363681000006115	[X]Anxiety state	Eu41113	198288003	61706	CPRD_AURUM
371071000006117	[X]Claustrophobia	Eu40213	54587008	882	CPRD_AURUM
420631000006114	[X]Phobia NOS	Eu40z11	386810004	13420	CPRD_AURUM
427231000006111	[X]Specific (isolated) phobias	Eu40200	54587008	11979	CPRD_AURUM
6025521000006113	Anxiety counselling		313087008	992	CPRD_AURUM
5024071000006118	Anxiety depression		231504006	40	CPRD_AURUM
4764811000006117	Cyesiophobia		191733007	0	CPRD_AURUM
12703831000006115	[X]Organic anxiety disorder		17496003	0	CPRD_AURUM
882391000006117	Other phobias	E202z99	563201000000101	2976	CPRD_AURUM
304838011	Anxiety state	E200.99	198288003	162435	CPRD_AURUM
