# Supplementary material for: Sociodemographic characteristics and longitudinal progression of multimorbidity: A multistate modelling analysis of a large primary care records dataset in England
Source: PLoS Med. 2023 Nov 3;20(11):e1004310. doi: 10.1371/journal.pmed.1004310 (PMC10655992; doi:10.1371/journal.pmed.1004310)
Supplement: S1 Code Lists — (ZIP) [file pmed.1004310.s002.zip › code lists/code lists for the 5 conditions/MH/Depression_birm_cam_CPRD_AURUM.csv]

MEDICAL_CODE_ID	DESCRIPTION	READ_CODE	SNOMED_CT_CODE	FREQUENCY	DATABASE
138421012	Agitated depression	E135.00	83458005	116282	CPRD_AURUM
294646011	Senile dementia with depression	E002100	191459006	4257	CPRD_AURUM
294655014	Arteriosclerotic dementia with depression	E004300	191466007	391	CPRD_AURUM
294828015	Single major depressive episode, severe, with psychosis	E112400	191604000	9721	CPRD_AURUM
294837015	Recurrent major depressive episodes, mild	E113100	191610000	10321	CPRD_AURUM
294838013	Recurrent major depressive episodes, moderate	E113200	191611001	23770	CPRD_AURUM
294840015	Recurrent major depressive episodes, severe, with psychosis	E113400	191613003	11404	CPRD_AURUM
294917018	Reactive depressive psychosis	E130.00	191676002	12108	CPRD_AURUM
294918011	Psychotic reactive depression	E130.11	191676002	18190	CPRD_AURUM
295536013	Postviral depression	E2B0.00	192079006	2170	CPRD_AURUM
346972018	Endogenous depression first episode	E112.13	231499006	75869	CPRD_AURUM
346973011	Masked depression	E11z200	231500002	5529	CPRD_AURUM
369982012	Seasonal affective disorder	E118.00	247803002	15250	CPRD_AURUM
410861011	Endogenous depression - recurrent	E113.11	274948002	170018	CPRD_AURUM
1773563015	Depression management programme	8BK0.00	401174001	6745	CPRD_AURUM
2474715017	On depression register	9HA0.00	413169006	89244	CPRD_AURUM
2533375017	Patient given advice about management of depression	8CAa.00	415044007	67757	CPRD_AURUM
2534091015	Depression interim review	9H92.00	413973005	2421413	CPRD_AURUM
2534092010	Depression medication review	9H91.00	413974004	993908	CPRD_AURUM
2534096013	Depression annual review	9H90.00	413972000	165604	CPRD_AURUM
213641000000111	[X]Mild depression	Eu32400	310495003	87015	CPRD_AURUM
300711000000119	Referral for guided self-help for depression	8HHq.00	199111000000100	3024	CPRD_AURUM
408521000000112	Depression monitoring first letter	9Ov0.00	717211000000107	49696	CPRD_AURUM
408561000000116	Depression monitoring third letter	9Ov2.00	716961000000102	7012	CPRD_AURUM
681801000000113	On full dose long term treatment for depression	9kQ..11	361761000000106	30	CPRD_AURUM
853871000006111	Post natal depression		853871000006107	123	CPRD_AURUM
882401000006115	Reactive (neurotic) depression	E204.99	87414006	76037	CPRD_AURUM
908731000006114	[RFC] Postnatal depression		908731000006105	8663	CPRD_AURUM
1771531000006110	Antenatal depression		1771531000006106	0	CPRD_AURUM
1972071000006118	Unspecified dementia, other symptoms, predominantly depressive		1972071000006102	5	CPRD_AURUM
1972111000006114	Organic depressive disorder		1972111000006105	18	CPRD_AURUM
1972311000006112	Dementia in Alzheimer's dis, atypical or mixed type, other symptoms, predominantly depressive		1972311000006108	32	CPRD_AURUM
1972451000006118	Dementia in Alzheimer's disease, unspecified, other symptoms, predominantly depressive		1972451000006102	7	CPRD_AURUM
1972541000006119	Vascular dementia of acute onset, other symptoms, predominantly depressive		1972541000006103	1	CPRD_AURUM
1972911000006111	Mixed cortical and subcortical vascular dementia, other symptoms, predominantly depressive		1972911000006107	1	CPRD_AURUM
1973381000006112	Other vascular dementia, other symptoms, predominantly depressive		1973381000006108	2	CPRD_AURUM
1975191000006114	Post-schizophrenic depression, continuous		1975191000006105	1	CPRD_AURUM
1975211000006110	Post-schizophrenic depression, episodic with progressive deficit		1975211000006106	1	CPRD_AURUM
1975261000006113	Post-schizophrenic depression, episodic remittent		1975261000006109	1	CPRD_AURUM
1975321000006114	Post-schizophrenic depression, course uncertain, period of observation too short		1975321000006105	1	CPRD_AURUM
1975981000006114	Mild depressive episode, without somatic syndrome		1975981000006105	30	CPRD_AURUM
1976021000006115	Moderate depressive episode, without somatic syndrome		1976021000006104	227	CPRD_AURUM
1976231000006110	Recurrent depressive disorder, current episode mild, with somatic syndrome		1976231000006106	48	CPRD_AURUM
1976271000006113	Recurrent depressive disorder, current episode moderate, with somatic syndrome		1976271000006109	89	CPRD_AURUM
1976491000006113	Mixed anxiety and depressive reaction		1976491000006109	1290	CPRD_AURUM
1976921000006116	Post-schizophrenic depression, other		1976921000006100	7	CPRD_AURUM
2620391000000111	Maternal postnatal depression		1038261000000100	822	CPRD_AURUM
2659601000000116	Signposting to depression self-help group		1057351000000106	167	CPRD_AURUM
294647019	Senile dementia with depressive or paranoid features NOS	E002z00	191457008	322	CPRD_AURUM
294836012	Recurrent major depressive episodes, unspecified	E113000	268621008	11640	CPRD_AURUM
295494011	Brief depressive reaction NOS	E290z00	192046006	2443	CPRD_AURUM
295535012	Depressive disorder NEC	E2B..00	35489007	4536934	CPRD_AURUM
296199015	[X]Other recurrent depressive disorders	Eu33y00	191616006	1226	CPRD_AURUM
401871010	[X]Other depressive episodes	Eu32y00	35489007	8411	CPRD_AURUM
401872015	[X]Depressive episode, unspecified	Eu32z00	35489007	620141	CPRD_AURUM
401873013	[X]Recurrent depressive disorder	Eu33.00	191616006	276355	CPRD_AURUM
401876017	[X]Recurrent depressive disorder, unspecified	Eu33z00	191616006	10336	CPRD_AURUM
202561000006114	Prolonged depressive reaction	E291.00	192049004	8568	CPRD_AURUM
359121000006116	[X] Reactive depression NOS	Eu32z14	87414006	363943	CPRD_AURUM
376701000006116	[X]Depressive conduct disorder	Eu92000	231542000	863	CPRD_AURUM
376721000006114	[X]Depressive episode	Eu32.00	35489007	1258769	CPRD_AURUM
376741000006119	[X]Depressive neurosis	Eu34111	78667006	3001	CPRD_AURUM
379431000006113	[X]Dysthymia	Eu34100	78667006	33472	CPRD_AURUM
398351000006110	[X]Mild anxiety depression	Eu41211	231504006	24976	CPRD_AURUM
398561000006117	[X]Mixed anxiety and depressive disorder	Eu41200	231504006	296926	CPRD_AURUM
398841000006119	[X]Monopolar depression NOS	Eu33z11	35489007	122	CPRD_AURUM
399961000006118	[X]Neurotic depression	Eu34113	78667006	7953	CPRD_AURUM
408601000000116	Depression monitoring telephone invite	9Ov4.00	716421000000103	9608	CPRD_AURUM
423041000006119	[X]Post-schizophrenic depression	Eu20400	231485007	191	CPRD_AURUM
423131000006113	[X]Postnatal depression NOS	Eu53011	58703003	9869	CPRD_AURUM
423141000006115	[X]Postpartum depression NOS	Eu53012	58703003	1275	CPRD_AURUM
424551000006113	[X]Recurr severe episodes/psychogenic depressive psychosis	Eu33314	191613003	1060	CPRD_AURUM
424561000006110	[X]Recurrent brief depressive episodes	Eu3y111	40568001	365	CPRD_AURUM
424571000006115	[X]Recurrent depress disorder cur epi severe with psyc symp	Eu33300	28475009	5136	CPRD_AURUM
424631000006119	[X]Recurrent episodes of depressive reaction	Eu33.11	191616006	1955	CPRD_AURUM
424641000006112	[X]Recurrent episodes of psychogenic depression	Eu33.12	191616006	1524	CPRD_AURUM
424651000006114	[X]Recurrent episodes of reactive depression	Eu33.13	191616006	5177	CPRD_AURUM
425501000006113	[X]Schizoaffective disorder, depressive type	Eu25100	84760002	6819	CPRD_AURUM
425561000006114	[X]Schizoaffective psychosis, depressive type	Eu25111	84760002	987	CPRD_AURUM
425751000006115	[X]Seasonal depressive disorder	Eu33.14	247803002	398	CPRD_AURUM
426931000006117	[X]Single episode of masked depression NOS	Eu32y12	231500002	102	CPRD_AURUM
426971000006119	[X]Single episode of reactive depression	Eu32.13	87414006	7963	CPRD_AURUM
488211000006112	Anxiety with depression	E200300	231504006	7676247	CPRD_AURUM
525921000006119	Brief depressive reaction	E290.00	192046006	8585	CPRD_AURUM
613791000006115	Depressive psychoses	E11..12	35489007	31255	CPRD_AURUM
1715191000006112	[X]Major depression, severe with psychotic symptoms	Eu32800	73867007	8254	CPRD_AURUM
1715781000006110	[X]Major depression, severe without psychotic symptoms	Eu32700	75084000	4250	CPRD_AURUM
1785881000006119	[X]Antenatal depression	Eu32B00	790961000000101	828	CPRD_AURUM
294845013	Recurrent major depressive episode NOS	E113z00	268621008	11342	CPRD_AURUM
296180012	[X]Recurrent depressive disorder, current episode mild	Eu33000	310495003	6185	CPRD_AURUM
296181011	[X]Recurrent depressive disorder, current episode moderate	Eu33100	310496002	17160	CPRD_AURUM
1222477019	[D]Postoperative depression	R007z13	82218004	287	CPRD_AURUM
182771000006112	Recurrent major depressive episodes, severe, no psychosis	E113300	764611000000100	8907	CPRD_AURUM
419841000006116	[X]Persistant anxiety depression	Eu34114	231504006	15452	CPRD_AURUM
423611000006111	[X]Prolonged single episode of reactive depression	Eu32z13	87414006	1001	CPRD_AURUM
426941000006110	[X]Single episode of psychogenic depression	Eu32.12	87414006	1247	CPRD_AURUM
426981000006116	[X]Single episode of reactive depressive psychosis	Eu32314	191676002	162	CPRD_AURUM
296137015	[X]Mild depressive episode	Eu32000	310495003	208472	CPRD_AURUM
296138013	[X]Moderate depressive episode	Eu32100	310496002	680672	CPRD_AURUM
401766011	Single major depressive episode	E112.00	36923009	410121	CPRD_AURUM
401866015	[X]Severe depressive episode without psychotic symptoms	Eu32200	310497006	147499	CPRD_AURUM
223741000000112	[X]Single episode major depression w'out psychotic symptoms	Eu32212	310497006	7521	CPRD_AURUM
424681000006118	[X]Recurrent severe episodes/reactive depressive psychosis	Eu33316	1086471000000103	302	CPRD_AURUM
142541000006115	Single major depressive episode, severe, without psychosis	E112300	251000119105	15739	CPRD_AURUM
6000691000006114	Mild depression		310495003	0	CPRD_AURUM
3094951000006111	Major depressive disorder, single episode		36923009	2	CPRD_AURUM
4539971000006110	History of depression		161469008	3	CPRD_AURUM
12451461000006112	Single major depressive episode, moderate		15639000	0	CPRD_AURUM
6550791000006111	Counseling for postnatal depression		395072006	0	CPRD_AURUM
11921141000006115	[X]Recurrent severe episodes/reactive depressive psychosis		191613003	0	CPRD_AURUM
3700911000006115	Psychotic depression		73867007	5	CPRD_AURUM
6000711000006112	Moderate depression		310496002	14931	CPRD_AURUM
6550801000006112	Counselling for postnatal depression		395072006	0	CPRD_AURUM
5024511000006118	Depressive conduct disorder		231542000	12	CPRD_AURUM
3837121000006116	Postoperative depression		82218004	1	CPRD_AURUM
6649631000006118	Depression management program		401174001	0	CPRD_AURUM
8464961000006115	Recurrent reactive depressive episodes, severe, with psychosis		1086471000000103	0	CPRD_AURUM
2957311000006113	Severe recurrent major depression with psychotic features		28475009	298	CPRD_AURUM
3878611000006116	Schizophreniform psychosis, depressive type		84760002	0	CPRD_AURUM
3071791000006111	Depressive illness		35489007	77	CPRD_AURUM
3153071000006116	Recurrent brief depressive disorder		40568001	21	CPRD_AURUM
5023901000006110	Post-schizophrenic depression		231485007	1	CPRD_AURUM
4539951000006117	History of depressive disorder		161469008	0	CPRD_AURUM
12727931000006110	Depressive disorder NEC		609311000000100	0	CPRD_AURUM
882671000006112	Depression	E2B..98	609311000000100	298076	CPRD_AURUM
882681000006110	Depression NOS	E2B..99	609311000000100	215093	CPRD_AURUM
882821000006110	Moderate depression	Eu32199	465441000000108	14331	CPRD_AURUM
882831000006113	Severe depression	Eu32299	397701000000102	4534	CPRD_AURUM
8245201000006115	Depression care management		784051000000106	14	CPRD_AURUM
11918531000006118	[X]Mild depressive episode		430421000000104	0	CPRD_AURUM
2391541000000115	Referral for guided self-help for depression declined	8IH5200	933441000000101	56	CPRD_AURUM
1972131000006115	Dementia in Alzheimer's disease with early onset, other symptoms, predominantly depressive		1972131000006104	5	CPRD_AURUM
1972661000006119	Multi-infarct dementia, other symptoms, predominantly depressive		1972661000006103	1	CPRD_AURUM
1976251000006115	Recurrent depressive disorder, current episode moderate, without somatic syndrome		1976251000006104	186	CPRD_AURUM
294621000000118	Depression resolved	212S.00	196381000000100	162028	CPRD_AURUM
294894013	Atypical depressive disorder	E11y200	191659001	1195	CPRD_AURUM
226581000000119	Depression - enhanced service completed	9k40.00	166481000000107	4755	CPRD_AURUM
376691000006116	[X]Depression NOS	Eu32z11	35489007	4948418	CPRD_AURUM
376711000006118	[X]Depressive disorder NOS	Eu32z12	35489007	48282	CPRD_AURUM
424541000006111	[X]Recurr severe episodes/major depression+psychotic symptom	Eu33313	28475009	1597	CPRD_AURUM
425411000006110	[X]SAD - Seasonal affective disorder	Eu33.15	247803002	13351	CPRD_AURUM
675861000006113	Neurotic depression reactive type	E204.00	87414006	762510	CPRD_AURUM
1680571000006118	On full dose long term treatment depression - enh serv admin	9kQ..00	361761000000106	331	CPRD_AURUM
401869010	[X]Severe depressive episode with psychotic symptoms	Eu32300	191604000	50392	CPRD_AURUM
379771000006116	[X]Endogenous depression with psychotic symptoms	Eu33311	73867007	6339	CPRD_AURUM
396081000006116	[X]Major depression, recurrent without psychotic symptoms	Eu33212	268621008	1493	CPRD_AURUM
424531000006118	[X]Recurr depress disorder cur epi severe without psyc sympt	Eu33200	310497006	5476	CPRD_AURUM
426921000006115	[X]Single episode of major depression and psychotic symptoms	Eu32311	191604000	718	CPRD_AURUM
426951000006112	[X]Single episode of psychogenic depressive psychosis	Eu32312	191676002	132	CPRD_AURUM
6000721000006116	Severe depression		310497006	0	CPRD_AURUM
12491591000006113	Depression care management		784051000000106	0	CPRD_AURUM
11921301000006119	[X]Severe depressive episode without psychotic symptoms		397701000000102	0	CPRD_AURUM
12626331000006116	QOF (Quality and Outcomes Framework) depression quality indicator-related care invitation		1110911000000106	442	CPRD_AURUM
2370061000000111	Referral for depression self-help video	8HHq000	923921000000104	16	CPRD_AURUM
1972201000006118	Dementia in Alzheimer's disease with late onset, other symptoms, predominantly depressive		1972201000006102	13	CPRD_AURUM
1972771000006116	Subcortical vascular dementia, other symptoms, predominantly depressive		1972771000006100	1	CPRD_AURUM
1975991000006112	Mild depressive episode, with somatic syndrome		1975991000006108	34	CPRD_AURUM
1976051000006112	Moderate depressive episode, with somatic syndrome		1976051000006108	210	CPRD_AURUM
1976211000006116	Recurrent depressive disorder, current episode mild, without somatic syndrome		1976211000006100	43	CPRD_AURUM
1823881000006110	Depression confirmed		1823881000006106	188	CPRD_AURUM
909681000006110	[RFC] Depression		909681000006106	5978	CPRD_AURUM
939961000006116	Postnatal depression discussed		939961000006100	11177	CPRD_AURUM
406881000000111	Depression monitoring administration	9Ov..00	713831000000108	25260	CPRD_AURUM
408541000000117	Depression monitoring second letter	9Ov1.00	716681000000100	16469	CPRD_AURUM
441826016	Endogenous depression	E112.14	300706003	214908	CPRD_AURUM
294690018	Drug-induced depressive state	E02y300	191495003	283	CPRD_AURUM
294844012	Recurrent depression	E113700	191616006	301142	CPRD_AURUM
223651000000118	Postnatal depression	E204.11	58703003	532234	CPRD_AURUM
408581000000113	Depression monitoring verbal invite	9Ov3.00	717261000000109	5112	CPRD_AURUM
424671000006116	[X]Recurrent severe episodes of psychotic depression	Eu33315	191613003	4014	CPRD_AURUM
474171000006112	Agitated depression	E112.11	83458005	78917	CPRD_AURUM
642461000006116	Endogenous depression first episode	E112.12	231499006	50627	CPRD_AURUM
1715181000006114	[X]Major depression, moderately severe	Eu32600	832007	11724	CPRD_AURUM
1715771000006112	[X]Major depression, mild	Eu32500	87512008	1044	CPRD_AURUM
379781000006118	[X]Endogenous depression without psychotic symptoms	Eu33211	300706003	17529	CPRD_AURUM
432511000006119	[X]Vital depression, recurrent without psychotic symptoms	Eu33214	310497006	16	CPRD_AURUM
294825017	Single major depressive episode, mild	E112100	79298009	53299	CPRD_AURUM
294826016	Single major depressive episode, moderate	E112200	15639000	47537	CPRD_AURUM
294824018	Single major depressive episode, unspecified	E112000	36923009	26446	CPRD_AURUM
426991000006118	[X]Single episode vital depression w'out psychotic symptoms	Eu32213	310497006	96	CPRD_AURUM
3087971000006112	Severe recurrent major depression without psychotic features		36474008	2	CPRD_AURUM
4763361000006113	Drug-induced depression		191495003	0	CPRD_AURUM
7965131000006117	Severe major depression, single episode		251000119105	0	CPRD_AURUM
1973551000006112	Vascular dementia, unspecified, other symptoms, predominantly depressive		1973551000006108	1	CPRD_AURUM
1975231000006116	Post-schizophrenic depression, episodic with stable deficit		1975231000006100	1	CPRD_AURUM
1976411000006115	Other recurrent mood affective disorders, recurrent brief depressive disorder		1976411000006104	46	CPRD_AURUM
2748031000006110	Moderate major depression, single episode		15639000	0	CPRD_AURUM
1231868010	Puerperal depression	62T1.00	58703003	30833	CPRD_AURUM
1488771018	Postnatal depression counselling	6G00.00	395072006	9118	CPRD_AURUM
294642013	Presenile dementia with depression	E001300	191455000	880	CPRD_AURUM
294644014	Senile dementia with depressive or paranoid features	E002.00	191457008	3945	CPRD_AURUM
295537016	Chronic depression	E2B1.00	192080009	268943	CPRD_AURUM
251629019	H/O: depression	1465.00	161469008	1195070	CPRD_AURUM
182721000006111	Recurrent major depressive episode	E113.00	268621008	54240	CPRD_AURUM
226411000000110	Depression - enhanced services administration	9k4..00	166291000000108	5366	CPRD_AURUM
3094941000006114	Major depression, single episode		36923009	0	CPRD_AURUM
425691000006119	[X]Schizophreniform psychosis, depressive type	Eu25112	84760002	254	CPRD_AURUM
426961000006114	[X]Single episode of psychotic depression	Eu32313	191604000	1695	CPRD_AURUM
366561000006119	[X]Atypical depression	Eu32y11	191659001	1029	CPRD_AURUM
426911000006111	[X]Single episode of depressive reaction	Eu32.11	87414006	7378	CPRD_AURUM
294832014	Single major depressive episode NOS	E112z00	36923009	8515	CPRD_AURUM
426891000006114	[X]Single episode agitated depressn w'out psychotic symptoms	Eu32211	310497006	461	CPRD_AURUM
6550781000006113	Postnatal depression counseling		395072006	0	CPRD_AURUM
5024071000006118	Anxiety depression		231504006	40	CPRD_AURUM
3789581000006112	Mild major depression, single episode		79298009	0	CPRD_AURUM
11918561000006110	[X]Moderate depressive episode		465441000000108	0	CPRD_AURUM
882811000006119	Mild depression	Eu32099	430421000000104	5307	CPRD_AURUM
