# Supplementary material for: Sociodemographic characteristics and longitudinal progression of multimorbidity: A multistate modelling analysis of a large primary care records dataset in England
Source: PLoS Med. 2023 Nov 3;20(11):e1004310. doi: 10.1371/journal.pmed.1004310 (PMC10655992; doi:10.1371/journal.pmed.1004310)
Supplement: S1 Code Lists — (ZIP) [file pmed.1004310.s002.zip › code lists/code lists for the 5 conditions/T2D/Type2Diabetes_11_3_21_birm_cam_CPRD_AURUM.csv]

MEDICAL_CODE_ID	DESCRIPTION	READ_CODE	SNOMED_CT_CODE	FREQUENCY	DATABASE
197761014	Type 2 diabetes mellitus	C10F.00	44054006	19005030	CPRD_AURUM
264679015	Diabetic on diet only	66A3.00	170745003	1443135	CPRD_AURUM
292576013	Type II diabetes mellitus with multiple complications	C10F311	190388001	29	CPRD_AURUM
292577016	Type 2 diabetes mellitus with multiple complications	C10F300	190388001	2390	CPRD_AURUM
306113018	Pre-existing diabetes mellitus, non-insulin-dependent	L180600	199230006	164	CPRD_AURUM
459308015	Type 2 diabetes mellitus with peripheral angiopathy	C10FF00	314902007	227	CPRD_AURUM
459309011	Non-insulin dependent diabetes mellitus with arthropathy	C109G00	314903002	9	CPRD_AURUM
459310018	Type 2 diabetes mellitus with arthropathy	C10FG00	314903002	166	CPRD_AURUM
1223148019	Insulin treated non-insulin dependent diabetes mellitus	C109J11	237599002	997	CPRD_AURUM
1488898011	Hyperosmolar non-ketotic state in type 2 diabetes mellitus	C10FK00	395204000	997	CPRD_AURUM
1713231000006118	QDiabetes (QDScore) type 2 diabetes 10 year risk		1713231000006102	17741	CPRD_AURUM
1780981000006115	Diabetic on non-insulin injectable		1780981000006104	1292	CPRD_AURUM
2288071000000116	Type 2 diabetes mellitus in remission	C10P111	703138006	6869	CPRD_AURUM
2359401000000111	Conversion to non-insulin injectable medication	66AH300	918891000000108	2667	CPRD_AURUM
73466011	Non-insulin dependent diabetes mellitus	C100112	44054006	120333	CPRD_AURUM
292589019	Type II diabetes mellitus - poor control	C10F711	443694000	215	CPRD_AURUM
459167016	Type 2 diabetes mellitus with hypoglycaemic coma	C10FD00	719216001	175	CPRD_AURUM
84471000006119	Type 2 diabetes mellitus	C109.12	44054006	208582	CPRD_AURUM
84481000006116	Type 2 diabetes mellitus - poor control	C109712	443694000	1180	CPRD_AURUM
84491000006118	Type 2 diabetes mellitus with arthropathy	C109G12	314903002	12	CPRD_AURUM
84521000006116	Type 2 diabetes mellitus with hypoglycaemic coma	C109D12	719216001	25	CPRD_AURUM
84551000006113	Type 2 diabetes mellitus with nephropathy	C109C12	420279001	604	CPRD_AURUM
84601000006110	Type 2 diabetes mellitus with polyneuropathy	C109B12	713706002	13	CPRD_AURUM
84611000006113	Type 2 diabetes mellitus with renal complications	C109012	420279001	174	CPRD_AURUM
84631000006119	Type 2 diabetes mellitus with ulcer	C109412	190389009	83	CPRD_AURUM
84641000006112	Type 2 diabetes mellitus without complication	C109912	313436004	79	CPRD_AURUM
84841000006113	Type II diabetes mellitus	C109.13	44054006	50999	CPRD_AURUM
84861000006112	Type II diabetes mellitus with arthropathy	C109G11	314903002	3	CPRD_AURUM
84921000006110	Type II diabetes mellitus with nephropathy	C109C11	420279001	423	CPRD_AURUM
84961000006116	Type II diabetes mellitus with peripheral angiopathy	C109F11	314902007	19	CPRD_AURUM
84981000006114	Type II diabetes mellitus with renal complications	C109011	420279001	55	CPRD_AURUM
85001000006117	Type II diabetes mellitus with ulcer	C109411	190389009	57	CPRD_AURUM
280531000006119	Non-insulin dependent diabetes mellitus with nephropathy	C109C00	420279001	162	CPRD_AURUM
280551000006114	Non-insulin dependent diabetes mellitus with ulcer	C109400	190389009	297	CPRD_AURUM
280561000006111	Non-insulin-dependent d m with peripheral angiopath	C109F00	314902007	60	CPRD_AURUM
280571000006116	Non-insulin dependent diabetes mellitus	C109.00	44054006	645088	CPRD_AURUM
281171000006119	Non-insulin dependent diabetes mellitus - poor control	C109700	443694000	6287	CPRD_AURUM
281181000006116	Non-insulin dependent d m with neuropathic arthropathy	C109H00	314904008	17	CPRD_AURUM
641581000006115	Non-insulin-dependent diabetes mellitus with retinopathy	C109600	422034002	499	CPRD_AURUM
674961000006118	NIDDM with peripheral circulatory disorder	C107400	422166005	358	CPRD_AURUM
841351000006110	Insulin treated Type II diabetes mellitus	C109J12	237599002	1047	CPRD_AURUM
850691000006118	Hyperosmolar non-ketotic state in type 2 diabetes mellitus	C109K00	395204000	402	CPRD_AURUM
914031000006118	Type 2 diabetes mellitus with renal complications	C10F000	420279001	2455	CPRD_AURUM
914041000006111	Type II diabetes mellitus with renal complications	C10F011	420279001	24	CPRD_AURUM
914251000006116	Type II diabetes mellitus with polyneuropathy	C10FB11	713706002	34	CPRD_AURUM
914271000006114	Type II diabetes mellitus with nephropathy	C10FC11	420279001	75	CPRD_AURUM
928541000006117	Type 2 diabetes mellitus with persistent proteinuria	C10FL00	421986006	25092	CPRD_AURUM
928551000006115	Type II diabetes mellitus with persistent proteinuria	C10FL11	421986006	417	CPRD_AURUM
928561000006118	Type 2 diabetes mellitus with persistent microalbuminuria	C10FM00	420715001	50253	CPRD_AURUM
928571000006113	Type II diabetes mellitus with persistent microalbuminuria	C10FM11	420715001	1603	CPRD_AURUM
928581000006111	Type 2 diabetes mellitus with ketoacidosis	C10FN00	421750000	1944	CPRD_AURUM
928591000006114	Type II diabetes mellitus with ketoacidosis	C10FN11	421750000	69	CPRD_AURUM
459169018	Type II diabetes mellitus with hypoglycaemic coma	C10FD11	719216001	41	CPRD_AURUM
84891000006116	Type II diabetes mellitus with hypoglycaemic coma	C109D11	719216001	5	CPRD_AURUM
7966951000006119	Diabetic angina pectoris associated with type 2 diabetes mellitus		791000119109	0	CPRD_AURUM
7966931000006114	Angina associated with type 2 diabetes mellitus		791000119109	2	CPRD_AURUM
7966941000006116	Angina associated with type II diabetes mellitus		791000119109	0	CPRD_AURUM
12331061000006114	Mononeuropathy co-occurrent and due to type 2 diabetes mellitus		420436000	0	CPRD_AURUM
6985011000006113	Peripheral circulatory disorder associated with type II diabetes mellitus		422166005	0	CPRD_AURUM
12363731000006113	Polyneuropathy co-occurrent and due to type 2 diabetes mellitus		713706002	0	CPRD_AURUM
6959801000006112	Diabetic cataract associated with type II diabetes mellitus		420756003	0	CPRD_AURUM
6975211000006112	Gangrene associated with type 2 diabetes mellitus		421631007	0	CPRD_AURUM
6985001000006110	Peripheral circulatory disorder associated with type 2 diabetes mellitus		422166005	0	CPRD_AURUM
6983691000006114	Diabetic oculopathy associated with type II diabetes mellitus		422099009	0	CPRD_AURUM
12336541000006114	Retinopathy co-occurrent and due to type 2 diabetes mellitus		422034002	0	CPRD_AURUM
4636411000006110	Diet controlled diabetes mellitus		170745003	233	CPRD_AURUM
4796321000006113	Pre-existing type 2 diabetes mellitus		199230006	39	CPRD_AURUM
7281511000006118	Type 2 diabetes mellitus uncontrolled		443694000	4	CPRD_AURUM
6954121000006112	Mononeuropathy associated with type II diabetes mellitus		420436000	0	CPRD_AURUM
6982151000006118	Disorder due to type II diabetes mellitus		422014003	0	CPRD_AURUM
6981621000006113	Persistent proteinuria associated with type II diabetes mellitus		421986006	0	CPRD_AURUM
6969921000006119	Neurologic disorder associated with type II diabetes mellitus		421326000	0	CPRD_AURUM
6982511000006110	Diabetic retinopathy associated with type II diabetes mellitus		422034002	0	CPRD_AURUM
12334131000006118	Neurological disorder co-occurrent and due to type 2 diabetes mellitus		421326000	0	CPRD_AURUM
6977421000006110	Ketoacidosis in type II diabetes mellitus		421750000	0	CPRD_AURUM
6977971000006119	Exudative maculopathy associated with type II diabetes mellitus		421779007	0	CPRD_AURUM
5110001000006118	Pregnancy and type 2 diabetes mellitus		237627000	29	CPRD_AURUM
12702401000006118	Mononeuropathy associated with type 2 diabetes mellitus		420436000	0	CPRD_AURUM
12704991000006114	Ketoacidotic coma in type 2 diabetes mellitus		421847006	1	CPRD_AURUM
12705011000006116	Exudative maculopathy associated with type 2 diabetes mellitus		421779007	0	CPRD_AURUM
12705081000006111	Gastroparesis due to type 2 diabetes mellitus		713703005	0	CPRD_AURUM
12704971000006113	Neurologic disorder associated with type 2 diabetes mellitus		421326000	41	CPRD_AURUM
12702411000006115	Type II diabetes mellitus with neurological complications		421326000	0	CPRD_AURUM
12704961000006118	Diabetic oculopathy associated with type 2 diabetes mellitus		422099009	0	CPRD_AURUM
84561000006110	Type 2 diabetes mellitus with neurological complications	C109212	421326000	120	CPRD_AURUM
84581000006117	Type 2 diabetes mellitus with ophthalmic complications	C109112	422099009	191	CPRD_AURUM
84621000006117	Type 2 diabetes mellitus with retinopathy	C109612	422034002	126	CPRD_AURUM
84991000006112	Type II diabetes mellitus with retinopathy	C109611	422034002	136	CPRD_AURUM
280521000006117	Non-insulin dependent diabetes mellitus with mononeuropathy	C109A00	420436000	30	CPRD_AURUM
299621000000117	Type 2 diabetes mellitus with gastroparesis	C10FR00	713703005	2894	CPRD_AURUM
587111000006111	Non-insulin-dependent diabetes mellitus with ophthalm comps	C109100	422099009	509	CPRD_AURUM
914051000006113	Type 2 diabetes mellitus with ophthalmic complications	C10F100	422099009	1049	CPRD_AURUM
914081000006117	Type II diabetes mellitus with neurological complications	C10F211	421326000	14	CPRD_AURUM
914161000006114	Type II diabetes mellitus with retinopathy	C10F611	422034002	76	CPRD_AURUM
914231000006111	Type II diabetes mellitus with mononeuropathy	C10FA11	420436000	29	CPRD_AURUM
938331000006118	Type II diabetes mellitus with exudative maculopathy	C10FQ11	421779007	120	CPRD_AURUM
1667921000000117	Type II diabetes mellitus with gastroparesis	C10FR11	713703005	325	CPRD_AURUM
292582011	Type II diabetes mellitus with gangrene	C10F511	421631007	9	CPRD_AURUM
84511000006112	Type 2 diabetes mellitus with gangrene	C109512	421631007	14	CPRD_AURUM
84881000006119	Type II diabetes mellitus with gangrene	C109511	421631007	8	CPRD_AURUM
914221000006113	Type 2 diabetes mellitus with mononeuropathy	C10FA00	420436000	222	CPRD_AURUM
938321000006116	Type 2 diabetes mellitus with exudative maculopathy	C10FQ00	421779007	1016	CPRD_AURUM
12331051000006112	Mononeuropathy with type 2 diabetes mellitus		420436000	0	CPRD_AURUM
12336531000006116	Retinopathy with type 2 diabetes mellitus		422034002	0	CPRD_AURUM
12335671000006113	Exudative maculopathy with type 2 diabetes mellitus		421779007	0	CPRD_AURUM
12363681000006115	Gastroparesis with type 2 diabetes mellitus		713703005	0	CPRD_AURUM
12762301000006111	Diabetic oculopathy associated with type 2 diabetes mellitus		422099009	0	CPRD_AURUM
12702421000006111	Type II diabetes mellitus with ophthalmic complications		422099009	0	CPRD_AURUM
292583018	Type 2 diabetes mellitus with gangrene	C10F500	421631007	256	CPRD_AURUM
280591000006115	Non-insulin-dependent diabetes mellitus with neuro comps	C109200	421326000	444	CPRD_AURUM
280511000006113	Non-insulin dependent diabetes mellitus with hypoglyca coma	C109D00	719216001	56	CPRD_AURUM
84501000006114	Type 2 diabetes mellitus with diabetic cataract	C109E12	420756003	70	CPRD_AURUM
914061000006110	Type II diabetes mellitus with ophthalmic complications	C10F111	422099009	14	CPRD_AURUM
2460251000000115	Diabetic on non-insulin injectable medication	66o2.00	719566006	8293	CPRD_AURUM
459311019	Type II diabetes mellitus with arthropathy	C10FG11	314903002	29	CPRD_AURUM
1223147012	Insulin treated Type II diabetes mellitus	C10FJ11	237599002	1519	CPRD_AURUM
264681018	Diabetic on oral treatment	66A4.00	170746002	4058981	CPRD_AURUM
292590011	Type 2 diabetes mellitus - poor control	C10F700	443694000	11690	CPRD_AURUM
84541000006111	Type 2 diabetes mellitus with multiple complications	C109312	190388001	176	CPRD_AURUM
84851000006110	Type II diabetes mellitus - poor control	C109711	443694000	598	CPRD_AURUM
84941000006115	Type II diabetes mellitus with neuropathic arthropathy	C109H11	314904008	14	CPRD_AURUM
914241000006118	Type 2 diabetes mellitus with polyneuropathy	C10FB00	713706002	798	CPRD_AURUM
928611000006115	Type II diabetes mellitus with ketoacidotic coma	C10FP11	421847006	4	CPRD_AURUM
1966311000006116	Diabetic on oral treatment and glucagon-like peptide 1	66o5.00	976341000000101	4641	CPRD_AURUM
1988741000006117	Pre-existing type 2 diabetes mellitus in pregnancy		237627000	21	CPRD_AURUM
6959091000006114	Persistent microalbuminuria associated with type II diabetes mellitus		420715001	0	CPRD_AURUM
459306016	Type II diabetes mellitus with peripheral angiopathy	C10FF11	314902007	50	CPRD_AURUM
493773010	NIDDM - Non-insulin dependent diabetes mellitus	C109.11	44054006	37527	CPRD_AURUM
457328010	Non-insulin-dependent diabetes mellitus without complication	C109900	313436004	4612	CPRD_AURUM
84871000006117	Type II diabetes mellitus with diabetic cataract	C109E11	420756003	130	CPRD_AURUM
84901000006117	Type II diabetes mellitus with mononeuropathy	C109A11	420436000	18	CPRD_AURUM
84931000006113	Type II diabetes mellitus with neurological complications	C109211	421326000	32	CPRD_AURUM
914311000006114	Type II diabetes mellitus with diabetic cataract	C10FE11	420756003	89	CPRD_AURUM
84531000006118	Type 2 diabetes mellitus with mononeuropathy	C109A12	420436000	15	CPRD_AURUM
12336871000006115	Disorder of eye with type 2 diabetes mellitus		422099009	0	CPRD_AURUM
280581000006118	Non-insulin-dependent diabetes mellitus with multiple comps	C109300	190388001	234	CPRD_AURUM
84571000006115	Type 2 diabetes mellitus with neuropathic arthropathy	C109H12	314904008	19	CPRD_AURUM
84591000006119	Type 2 diabetes mellitus with peripheral angiopathy	C109F12	314902007	7	CPRD_AURUM
84971000006111	Type II diabetes mellitus with polyneuropathy	C109B11	713706002	19	CPRD_AURUM
914391000006116	Insulin treated Type 2 diabetes mellitus	C10FJ00	237599002	441649	CPRD_AURUM
281211000006117	Non-insulin dependent diabetes mellitus with gangrene	C109500	421631007	90	CPRD_AURUM
12485441000006119	NIDDM with peripheral circulatory disorder		422166005	0	CPRD_AURUM
4758011000006112	Type 2 diabetes mellitus with hyperosmolar coma		190331003	1	CPRD_AURUM
11931861000006112	Pre-existing type 2 diabetes mellitus in pregnancy		237627000	0	CPRD_AURUM
2288061000000111	Type II diabetes mellitus in remission	C10P100	703138006	7171	CPRD_AURUM
1667891000000113	Hyperosmolar non-ketotic state in type II diabetes mellitus	C10FK11	395204000	74	CPRD_AURUM
6975221000006116	Gangrene associated with type II diabetes mellitus		421631007	0	CPRD_AURUM
6951281000006117	Kidney disorder associated with type 2 diabetes mellitus		420279001	0	CPRD_AURUM
12335681000006111	Exudative maculopathy co-occurrent and due to type 2 diabetes mellitus		421779007	0	CPRD_AURUM
493774016	Type II diabetes mellitus	C10F.11	44054006	561581	CPRD_AURUM
457329019	Type 2 diabetes mellitus without complication	C10F900	313436004	8772	CPRD_AURUM
457330012	Type II diabetes mellitus without complication	C10F911	313436004	905	CPRD_AURUM
459312014	Type II diabetes mellitus with neuropathic arthropathy	C10FH11	314904008	28	CPRD_AURUM
459313016	Type 2 diabetes mellitus with neuropathic arthropathy	C10FH00	314904008	788	CPRD_AURUM
292579018	Type 2 diabetes mellitus with ulcer	C10F400	190389009	931	CPRD_AURUM
292581016	Type II diabetes mellitus with ulcer	C10F411	190389009	40	CPRD_AURUM
84911000006119	Type II diabetes mellitus with multiple complications	C109311	190388001	4	CPRD_AURUM
85011000006119	Type II diabetes mellitus without complication	C109911	313436004	48	CPRD_AURUM
280541000006112	Non-insulin dependent diabetes mellitus with polyneuropathy	C109B00	713706002	35	CPRD_AURUM
281161000006114	Non-insulin depend diabetes mellitus with diabetic cataract	C109E00	420756003	108	CPRD_AURUM
840951000006119	Insulin treated Type 2 diabetes mellitus	C109J00	237599002	41685	CPRD_AURUM
914261000006119	Type 2 diabetes mellitus with nephropathy	C10FC00	420279001	5137	CPRD_AURUM
12336881000006117	Disorder of eye co-occurrent and due to type 2 diabetes mellitus		422099009	0	CPRD_AURUM
12489851000006117	Type II diabetes mellitus with exudative maculopathy		421779007	0	CPRD_AURUM
12363691000006117	Gastroparesis co-occurrent and due to type 2 diabetes mellitus		713703005	0	CPRD_AURUM
12702391000006115	Diabetic cataract associated with type 2 diabetes mellitus		420756003	0	CPRD_AURUM
12704981000006111	Diabetic retinopathy associated with type 2 diabetes mellitus		422034002	0	CPRD_AURUM
84951000006118	Type II diabetes mellitus with ophthalmic complications	C109111	422099009	28	CPRD_AURUM
587521000006111	Non-insulin-dependent diabetes mellitus with renal comps	C109000	420279001	563	CPRD_AURUM
914071000006115	Type 2 diabetes mellitus with neurological complications	C10F200	421326000	1235	CPRD_AURUM
914151000006112	Type 2 diabetes mellitus with retinopathy	C10F600	422034002	5005	CPRD_AURUM
914301000006111	Type 2 diabetes mellitus with diabetic cataract	C10FE00	420756003	317	CPRD_AURUM
928601000006118	Type 2 diabetes mellitus with ketoacidotic coma	C10FP00	421847006	45	CPRD_AURUM
